# Supplementary material for: SCARA3 inhibits cell proliferation and EMT through AKT signaling pathway in lung cancer
Source: BMC Cancer. 2022 May 16;22:552. doi: 10.1186/s12885-022-09631-z (PMC9112459; doi:10.1186/s12885-022-09631-z)
Supplement: Supplementary file 3 — Additional file 3: Supplementary Table 1. SCARA3 mRNA analysis in the TCGA-Lung database associated with Fig. 1a. [file 12885_2022_9631_MOESM3_ESM.xlsx]

## Sheet: TCGA_Lung
Supplementary Table 1: SCARA3 mRNA analysis in the TCGA-Lung database associated with Figure 1a
TCGA-Lung_Normal	SCARA3		TCGA-Lung_Cancer	SCARA3
TCGA-56-7582-11	10.0362		TCGA-18-3417-01	8.906
TCGA-56-8309-11	10.0306		TCGA-22-4613-01	8.2795
TCGA-56-7730-11	9.301		TCGA-90-7769-01	9.8292
TCGA-43-6143-11	10.3375		TCGA-77-A5G1-01	8.1059
TCGA-60-2709-11	9.1847		TCGA-77-A5G3-01	9.0798
TCGA-43-3394-11	9.9324		TCGA-66-2766-01	8.998
TCGA-51-4081-11	9.2082		TCGA-37-4135-01	4.7055
TCGA-22-5482-11	10.7691		TCGA-56-8201-01	9.5483
TCGA-22-4609-11	8.0497
TCGA-22-5489-11	10.7321		TCGA-43-7656-01	9.0463
TCGA-22-5491-11	9.1071		TCGA-85-8481-01	9.4364
TCGA-43-6771-11	9.0348		TCGA-56-A4ZK-01	9.1778
TCGA-77-7335-11	10.0642
TCGA-34-7107-11	10.1336		TCGA-22-1011-01	9.1341
TCGA-43-7658-11	9.6127		TCGA-77-8156-01	9.3684
TCGA-90-6837-11	10.1797		TCGA-43-A475-01	9.4345
TCGA-77-8007-11	9.5206		TCGA-37-3789-01	7.7183
TCGA-51-4080-11	9.8795		TCGA-22-4596-01	8.7442
TCGA-56-8083-11	10.6654		TCGA-58-A46N-01	9.931
TCGA-77-7138-11	9.1248		TCGA-63-A5MW-01	10.263
TCGA-56-7579-11	8.9647		TCGA-85-8479-01	9.1704
TCGA-77-7338-11	8.314		TCGA-68-8251-01	9.946
TCGA-22-5478-11	7.8909		TCGA-34-7107-01	11.3436
TCGA-77-7337-11	9.2969		TCGA-37-4141-01	10.3651
TCGA-56-8623-11	10.0217		TCGA-39-5040-01	12.3049
TCGA-34-8454-11	10.3476		TCGA-43-2578-01	8.1789
TCGA-77-7142-11	10.3279		TCGA-63-A5M9-01	9.3596
TCGA-56-7222-11	7.9535		TCGA-92-8063-01	9.7768
TCGA-77-8008-11	10.9574		TCGA-NC-A5HR-01	8.0622
TCGA-56-8082-11	9.9787		TCGA-51-4079-01	9.3799
TCGA-85-7710-11	9.7543
TCGA-56-7580-11	9.7676		TCGA-66-2795-01	9.0275
TCGA-43-6647-11	10.4185		TCGA-96-7544-01	8.1855
TCGA-39-5040-11	8.0566		TCGA-21-1081-01	9.7931
TCGA-56-7823-11	9.9122		TCGA-37-A5EM-01	10.0718
TCGA-56-8201-11	9.0654		TCGA-63-6202-01	7.5204
TCGA-92-7340-11	9.2986		TCGA-98-A53I-01	10.8036
TCGA-22-5471-11	9.3864		TCGA-46-3767-01	9.4968
TCGA-43-6773-11	10.1897		TCGA-22-4599-01	8.3191
TCGA-58-8386-11	9.1462		TCGA-58-8391-01	10.9155
TCGA-22-4593-11	9.7829		TCGA-85-8580-01	9.2
TCGA-43-5670-11	9.8739		TCGA-60-2715-01	9.9797
TCGA-33-6737-11	9.7404
TCGA-22-5483-11	9.79		TCGA-39-5031-01	9.6737
TCGA-43-7657-11	10.6544		TCGA-66-2792-01	8.9387
TCGA-22-5472-11	10.4839		TCGA-92-7340-01	9.301
TCGA-22-5481-11	9.3913		TCGA-85-8287-01	10.5898
TCGA-33-4587-11	9.1581		TCGA-56-8622-01	8.1219
TCGA-51-4079-11	10.3023		TCGA-22-5471-01	9.1799
TCGA-90-7767-11	9.4817
TCGA-56-7731-11	8.7908		TCGA-77-A5GA-01	10.2746
			TCGA-85-A4QQ-01	6.9161
			TCGA-66-2744-01	10.0585
			TCGA-22-5480-01	8.0685
			TCGA-58-8388-01	10.4427
			TCGA-63-7022-01	9.8541
			TCGA-85-8584-01	8.3248
			TCGA-77-8128-01	9.908
			TCGA-60-2708-01	8.0953
			TCGA-85-7699-01	8.9915
			TCGA-33-AAS8-01	9.6321
			TCGA-18-3408-01	8.9842
			TCGA-56-8626-01	9.6095
			TCGA-22-4601-01	8.4058
			TCGA-43-6773-01	10.9842
			TCGA-60-2706-01	10.3364
			TCGA-77-A5G8-01	8.8844
			TCGA-85-8355-01	9.7313
			TCGA-22-4593-01	10.024
			TCGA-60-2712-01	9.5959
			TCGA-85-7843-01	8.5837
			TCGA-66-2790-01	10.2591
			TCGA-NC-A5HE-01	9.9017
			TCGA-33-4547-01	8.7277
			TCGA-34-5240-01	9.0828
			TCGA-63-5131-01	8.5374
			TCGA-66-2758-01	9.8483
			TCGA-85-A50M-01	7.6689
			TCGA-NC-A5HI-01	7.8043
			TCGA-77-8009-01	10.0718
			TCGA-43-A56U-01	9.8267
			TCGA-68-A59J-01	8.2527
			TCGA-34-5236-01	9.1796
			TCGA-22-1002-01	8.6898
			TCGA-NK-A5D1-01	11.5131
			TCGA-51-4080-01	9.7804
			TCGA-33-6737-01	7.9366
			TCGA-56-7223-01	8.2164
			TCGA-39-5011-01	7.4695
			TCGA-39-5037-01	9.0384
			TCGA-66-2777-01	9.263
			TCGA-21-5783-01	9.2854
			TCGA-85-7950-01	10.1596
			TCGA-77-8153-01	9.3488
			TCGA-L3-A4E7-01	8.6393
			TCGA-60-2724-01	9.8546
			TCGA-90-A59Q-01	8.9922
			TCGA-94-7557-01	9.3219
			TCGA-96-7545-01	9.339
			TCGA-85-6798-01	8.9042
			TCGA-98-7454-01	9.2893
			TCGA-66-2771-01	7.505
			TCGA-56-8083-01	10.0608
			TCGA-85-7696-01	9.4889
			TCGA-77-A5G6-01	8.3116
			TCGA-90-A4ED-01	8.8424
			TCGA-56-A4BX-01	10.052
			TCGA-NC-A5HG-01	7.9955
			TCGA-37-5819-01	9.8433
			TCGA-66-2727-01	7.9178
			TCGA-77-6843-01	8.2423
			TCGA-77-8130-01	8.3586
			TCGA-34-5928-01	10.1539
			TCGA-22-4594-01	6.9527
			TCGA-22-A5C4-01	8.6009
			TCGA-33-A5GW-01	9.8179
			TCGA-94-8035-01	7.6937
			TCGA-94-A5I4-01	8.5016
			TCGA-94-7943-01	9.5534
			TCGA-85-A53L-01	8.8157
			TCGA-63-5128-01	9.3476
			TCGA-63-A5MU-01	9.8516
			TCGA-37-4129-01	8.9165
			TCGA-98-A53C-01	9.7297
			TCGA-56-A4ZJ-01	10.248
			TCGA-22-0940-01	8.813
			TCGA-77-8145-01	8.6322
			TCGA-O2-A52W-01	7.7291
			TCGA-63-A5MV-01	8.2562
			TCGA-34-5231-01	8.8855
			TCGA-33-AASD-01	9.3746
			TCGA-77-8140-01	10.1095
			TCGA-39-5019-01	9.4216
			TCGA-22-5478-01	9.7842
			TCGA-90-7964-01	10.8366
			TCGA-68-8250-01	9.0618
			TCGA-56-8504-01	8.7059
			TCGA-NC-A5HP-01	7.9575
			TCGA-33-4566-01	7.3836
			TCGA-58-8393-01	9.2047
			TCGA-63-A5MS-01	8.5109
			TCGA-66-2780-01	8.7583
			TCGA-21-1075-01	8.1973
			TCGA-56-7823-01	10.8455
			TCGA-63-A5MP-01	9.5907
			TCGA-85-8072-01	10.699
			TCGA-21-1078-01	5.9844
			TCGA-77-A5GH-01	9.8787
			TCGA-60-2714-01	8.1096
			TCGA-34-2600-01	9.4055
			TCGA-33-4533-01	10.4648
			TCGA-85-A510-01	9.704
			TCGA-52-7622-01	9.8441
			TCGA-77-7337-01	7.9004
			TCGA-37-A5EN-01	9.6661
			TCGA-77-8148-01	9.0081
			TCGA-18-5592-01	10.8184
			TCGA-92-7341-01	9.2406
			TCGA-34-A5IX-01	7.028
			TCGA-56-8623-01	10.0477
			TCGA-63-A5MI-01	8.4452
			TCGA-66-2791-01	9.1228
			TCGA-21-1071-01	9.563
			TCGA-60-2711-01	9.8198
			TCGA-37-4133-01	9.7762
			TCGA-34-8454-01	9.1505
			TCGA-77-8146-01	11.4831
			TCGA-56-7582-01	10.8914
			TCGA-18-3406-01	6.8962
			TCGA-56-8309-01	9.2068
			TCGA-21-1080-01	6.9865
			TCGA-60-2721-01	8.8043
			TCGA-60-2716-01	8.2704
			TCGA-66-2737-01	9.7557
			TCGA-63-7021-01	8.93
			TCGA-85-8352-01	7.264
			TCGA-85-7698-01	9.9739
			TCGA-77-8139-01	10.0217
			TCGA-98-8020-01	8.554
			TCGA-85-8052-01	10.4658
			TCGA-43-3920-01	8.3056
			TCGA-77-7142-01	9.7826
			TCGA-NC-A5HK-01	8.2852
			TCGA-60-2719-01	7.6036
			TCGA-58-8387-01	7.7726
			TCGA-43-7658-01	8.9981
			TCGA-96-A4JK-01	9.9457
			TCGA-43-6143-01	10.091
			TCGA-56-8305-01	9.1025
			TCGA-66-2769-01	9.4648
			TCGA-22-1000-01	9.3831
			TCGA-18-3412-01	7.8954
			TCGA-66-2759-01	7.4068
			TCGA-66-2794-01	9.9726
			TCGA-21-1083-01	7.8334
			TCGA-60-2695-01	7.1847
			TCGA-85-6560-01	8.9532
			TCGA-98-8022-01	8.9832
			TCGA-43-5668-01	10.2706
			TCGA-21-5786-01	9.3958
			TCGA-34-8456-01	9.9346
			TCGA-66-2755-01	8.5841
			TCGA-18-4083-01	9.5425
			TCGA-56-7222-01	9.4412
			TCGA-52-7812-01	7.1907
			TCGA-94-8490-01	10.1116
			TCGA-51-4081-01	10.4837
			TCGA-39-5028-01	8.1984
			TCGA-22-5482-01	9.2625
			TCGA-60-2725-01	8.3531
			TCGA-21-5782-01	8.2761
			TCGA-66-2800-01	8.9451
			TCGA-18-3421-01	6.866
			TCGA-22-1016-01	9.1039
			TCGA-77-8008-01	8.6316
			TCGA-66-2767-01	9.2446
			TCGA-22-4609-01	8.6209
			TCGA-43-3394-01	8.2692
			TCGA-43-8115-01	9.8498
			TCGA-39-5016-01	10.1181
			TCGA-66-2770-01	10.1162
			TCGA-85-7697-01	9.4576
			TCGA-85-A4CN-01	9.9282
			TCGA-56-A5DS-01	9.5302
			TCGA-37-3792-01	8.053
			TCGA-O2-A52N-01	7.524
			TCGA-66-2753-01	8.373
			TCGA-66-2754-01	6.1856
			TCGA-46-6026-01	8.4948
			TCGA-85-7710-01	7.8105
			TCGA-85-8664-01	8.838
			TCGA-34-5241-01	9.2299
			TCGA-43-A474-01	9.7898
			TCGA-96-A4JL-01	9.4219
			TCGA-NC-A5HO-01	6.5233
			TCGA-77-8133-01	10.5888
			TCGA-66-2778-01	6.4727
			TCGA-22-5473-01	9.085
			TCGA-33-AASI-01	10.2291
			TCGA-98-A53B-01	9.1007
			TCGA-43-6647-01	9.9456
			TCGA-22-4595-01	8.8399
			TCGA-56-6546-01	8.8915
			TCGA-60-2698-01	9.0372
			TCGA-56-5898-01	9.2122
			TCGA-77-6842-01	8.4567
			TCGA-34-8455-01	9.0687
			TCGA-43-A56V-01	8.0011
			TCGA-77-8154-01	7.4465
			TCGA-77-8138-01	10.1637
			TCGA-22-5491-01	8.7648
			TCGA-85-A4CL-01	10.1229
			TCGA-39-5022-01	11.282
			TCGA-63-A5MR-01	9.3953
			TCGA-66-2781-01	8.7494
			TCGA-77-7139-01	10.4347
			TCGA-37-A5EL-01	10.8428
			TCGA-39-5036-01	9.5988
			TCGA-58-8392-01	9.2718
			TCGA-66-2763-01	7.0152
			TCGA-66-2785-01	10.5909
			TCGA-22-5479-01	9.9532
			TCGA-63-A5MT-01	9.114
			TCGA-33-4532-01	8.4191
			TCGA-70-6722-01	9.1203
			TCGA-60-2707-01	9.4243
			TCGA-85-8071-01	10.8545
			TCGA-22-1012-01	9.9478
			TCGA-58-A46K-01	9.5378
			TCGA-94-A5I6-01	9.3645
			TCGA-56-A4BY-01	9.3245
			TCGA-85-8049-01	11.3354
			TCGA-60-2710-01	10.4677
			TCGA-18-4086-01	10.245
			TCGA-37-4132-01	6.5641
			TCGA-63-7023-01	9.8859
			TCGA-21-1070-01	9.8161
			TCGA-33-6738-01	10.6269
			TCGA-56-A4BW-01	8.5361
			TCGA-56-8308-01	9.4229
			TCGA-21-1079-01	9.7186
			TCGA-66-2742-01	8.2705
			TCGA-63-7020-01	9.9109
			TCGA-33-AASJ-01	10.057
			TCGA-85-8353-01	8.9339
			TCGA-18-3410-01	11.4633
			TCGA-85-8070-01	9.4534
			TCGA-NC-A5HQ-01	8.3186
			TCGA-66-2783-01	8.2321
			TCGA-18-3407-01	9.4081
			TCGA-98-A53A-01	9.3551
			TCGA-85-8276-01	9.4263
			TCGA-LA-A446-01	9.6662
			TCGA-NC-A5HT-01	7.5577
			TCGA-58-8386-01	9.4654
			TCGA-77-A5GF-01	10.3017
			TCGA-56-7731-01	9.5601
			TCGA-22-4604-01	9.3688
			TCGA-56-8304-01	6.0829
			TCGA-63-A5MN-01	8.1121
			TCGA-96-8169-01	10.4057
			TCGA-33-4589-01	2.2055
			TCGA-37-4130-01	7.3994
			TCGA-NC-A5HJ-01	7.9437
			TCGA-85-A4PA-01	10.4419
			TCGA-98-8023-01	11.094
			TCGA-56-8625-01	8.9124
			TCGA-43-6770-01	9.9008
			TCGA-60-2703-01	8.7813
			TCGA-77-A5GB-01	6.8877
			TCGA-66-2788-01	8.5726
			TCGA-39-5029-01	9.6083
			TCGA-18-3415-01	9.0226
			TCGA-90-A4EE-01	9.8031
			TCGA-34-2596-01	9.8839
			TCGA-34-5929-01	8.9566
			TCGA-96-8170-01	8.8324
			TCGA-46-3766-01	9.0987
			TCGA-22-5483-01	10.4317
			TCGA-56-8629-01	8.9494
			TCGA-63-A5MG-01	7.734
			TCGA-77-7140-01	9.9632
			TCGA-77-7465-01	9.1689
			TCGA-94-8491-01	8.2539
			TCGA-43-7657-01	9.5139
			TCGA-NC-A5HF-01	10.0332
			TCGA-63-A5MB-01	10.099
			TCGA-60-2722-01	9.5835
			TCGA-66-2768-01	8.8892
			TCGA-33-4579-01	3.6853
			TCGA-77-7138-01	6.6661
			TCGA-68-A59I-01	10.0059
			TCGA-22-1017-01	7.0662
			TCGA-77-8131-01	8.9221
			TCGA-94-A4VJ-01	7.8394
			TCGA-56-A5DR-01	11.0258
			TCGA-34-5927-01	7.3633
			TCGA-60-2697-01	10.1656
			TCGA-85-7844-01	9.4412
			TCGA-68-7756-01	10.2414
			TCGA-85-A4JC-01	9.0045
			TCGA-77-8007-01	5.6465
			TCGA-98-8021-01	8.9711
			TCGA-58-A46J-01	8.7708
			TCGA-22-5472-01	10.0636
			TCGA-NC-A5HN-01	8.7469
			TCGA-34-5239-01	10.8235
			TCGA-92-8064-01	9.9221
			TCGA-85-A50Z-01	5.9555
			TCGA-77-7463-01	6.9158
			TCGA-O2-A52V-01	9.1936
			TCGA-21-5784-01	9.3173
			TCGA-85-6175-01	10.2749
			TCGA-39-5039-01	9.5725
			TCGA-39-5024-01	9.1367
			TCGA-22-1005-01	8.8791
			TCGA-66-2757-01	6.6014
			TCGA-52-7810-01	8.4183
			TCGA-85-A4QR-01	8.4963
			TCGA-LA-A7SW-01	9.8205
			TCGA-90-7767-01	8.6933
			TCGA-90-6837-01	8.0819
			TCGA-77-8150-01	10.9202
			TCGA-33-4582-01	7.8537
			TCGA-51-6867-01	10.1207
			TCGA-33-A4WN-01	9.7512
			TCGA-18-5595-01	8.8984
			TCGA-18-3419-01	5.8408
			TCGA-NK-A5CT-01	10.075
			TCGA-85-8288-01	10.448
			TCGA-18-3416-01	8.9843
			TCGA-79-5596-01	9.8536
			TCGA-18-4721-01	8.9275
			TCGA-66-2789-01	9.836
			TCGA-85-8351-01	9.9551
			TCGA-43-5670-01	11.4987
			TCGA-60-2709-01	10.0956
			TCGA-98-A53D-01	9.8493
			TCGA-85-8666-01	9.3851
			TCGA-56-8503-01	9.7314
			TCGA-NK-A5CX-01	8.7446
			TCGA-56-7221-01	9.6221
			TCGA-21-1082-01	9.3658
			TCGA-63-A5ML-01	10.1345
			TCGA-22-5477-01	9.9177
			TCGA-98-A538-01	7.099
			TCGA-46-3765-01	7.874
			TCGA-22-4591-01	8.1955
			TCGA-98-A53H-01	10.7145
			TCGA-XC-AA0X-01	9.4851
			TCGA-98-A53J-01	8.5341
			TCGA-85-8277-01	10.5827
			TCGA-66-2787-01	9.7584
			TCGA-77-8143-01	6.3449
			TCGA-85-6561-01	9.6557
			TCGA-77-6845-01	10.0388
			TCGA-56-7730-01	10.9858
			TCGA-21-1076-01	8.7216
			TCGA-39-5035-01	7.8171
			TCGA-56-7579-01	9.2359
			TCGA-58-A46M-01	9.9226
			TCGA-77-7338-01	9.5405
			TCGA-85-8582-01	9.1877
			TCGA-63-A5MH-01	9.7971
			TCGA-34-5234-01	9.6863
			TCGA-63-A5MJ-01	10.3416
			TCGA-56-1622-01	8.6257
			TCGA-22-4605-01	10.0968
			TCGA-56-8624-01	9.0314
			TCGA-94-7033-01	9.7217
			TCGA-85-A513-01	8.6475
			TCGA-60-2704-01	9.2709
			TCGA-33-4538-01	9.6654
			TCGA-56-7822-01	8.9448
			TCGA-56-A62T-01	10.2043
			TCGA-85-A4JB-01	8.5625
			TCGA-56-A49D-01	7.7477
			TCGA-43-2576-01	7.0377
			TCGA-39-5034-01	8.1798
			TCGA-18-3411-01	10.0556
			TCGA-77-A5FZ-01	10.1527
			TCGA-39-5030-01	10.1399
			TCGA-58-8390-01	7.1611
			TCGA-34-5232-01	9.3323
			TCGA-43-8118-01	9.1518
			TCGA-66-2793-01	9.1622
			TCGA-68-7757-01	8.9044
			TCGA-66-2734-01	8.0937
			TCGA-60-2696-01	9.2284
			TCGA-60-2723-01	8.9945
			TCGA-92-8065-01	6.2646
			TCGA-60-2726-01	8.749
			TCGA-52-7811-01	9.9301
			TCGA-21-1072-01	9.9497
			TCGA-77-8136-01	9.6151
			TCGA-22-5474-01	10.7525
			TCGA-33-4587-01	8.3509
			TCGA-39-5027-01	9.5926
			TCGA-22-5492-01	9.71
			TCGA-18-3409-01	10.4459
			TCGA-22-5485-01	8.939
			TCGA-66-2756-01	7.9377
			TCGA-33-4583-01	9.547
			TCGA-66-2773-01	10.4715
			TCGA-MF-A522-01	8.5805
			TCGA-56-8628-01	9.6567
			TCGA-21-A5DI-01	8.364
			TCGA-18-3414-01	10.2246
			TCGA-77-7141-01	10.3478
			TCGA-90-7766-01	8.8552
			TCGA-46-3768-01	9.1864
			TCGA-O2-A52Q-01	5.384
			TCGA-22-5489-01	10.4373
			TCGA-70-6723-01	10.154
			TCGA-NC-A5HD-01	8.7625
			TCGA-NC-A5HM-01	8.0093
			TCGA-60-2720-01	10.2555
			TCGA-46-6025-01	9.3088
			TCGA-56-5897-01	9.4157
			TCGA-52-7809-01	10.2151
			TCGA-85-8048-01	9.9549
			TCGA-43-8116-01	9.597
			TCGA-68-7755-01	9.9526
			TCGA-43-2581-01	6.161
			TCGA-NC-A5HH-01	9.212
			TCGA-22-5481-01	7.1528
			TCGA-22-4607-01	10.2154
			TCGA-21-5787-01	8.9292
			TCGA-85-8350-01	10.2083
			TCGA-66-2782-01	7.5153
			TCGA-66-2765-01	7.746
			TCGA-NC-A5HL-01	9.3854
			TCGA-43-6771-01	7.2122
			TCGA-77-A5G7-01	6.523
			TCGA-6A-AB49-01	8.5111
			TCGA-33-AASB-01	7.9164
			TCGA-85-A511-01	9.1932
			TCGA-NK-A7XE-01	9.4238
			TCGA-56-6545-01	11.1916
			TCGA-34-2608-01	9.8653
			TCGA-46-3769-01	5.3763
			TCGA-37-3783-01	7.0883
			TCGA-56-8307-01	11.2329
			TCGA-NK-A5CR-01	8.2013
			TCGA-63-A5MM-01	7.6021
			TCGA-22-0944-01	10.06
			TCGA-77-6844-01	9.3617
			TCGA-66-2786-01	8.7548
			TCGA-56-8082-01	8.4593
			TCGA-98-A539-01	8.2369
			TCGA-O2-A52S-01	9.3535
			TCGA-33-4586-01	8.588
			TCGA-21-1077-01	10.6381
			TCGA-60-2713-01	8.2257
			TCGA-L3-A524-01	8.0614
			TCGA-39-5021-01	8.416
			TCGA-85-A5B5-01	8.8263
			TCGA-58-A46L-01	8.4335
			TCGA-77-8144-01	9.2737
			TCGA-J1-A4AH-01	9.9227
			TCGA-56-7580-01	9.7677
			TCGA-63-A5MY-01	9.6821
			TCGA-33-AASL-01	9.047
			TCGA-85-A512-01	10.7743
			TCGA-85-8354-01	9.2842
			TCGA-O2-A5IB-01	7.2948
			TCGA-77-7335-01	9.6054

## Sheet: TCGA_Bladder
Supplementary Table 1: SCARA3 mRNA analysis in the TCGA-Bladder database associated with Figure 1a
TCGA-Bladder-normal	SCARA3		TCGA-Bladder-cancer	SCARA3
TCGA-BT-A20R-11	11.5995
TCGA-GD-A3OP-11	9.3946		TCGA-DK-AA6S-01	9.8312
TCGA-BT-A20U-11	10.551		TCGA-DK-A6B2-01	11.1734
TCGA-K4-A3WV-11	9.9443		TCGA-GU-A763-01	7.2703
TCGA-CU-A0YN-11	11.9425		TCGA-XF-A9T4-01	7.5469
TCGA-BL-A13J-11	11.2493		TCGA-FD-A5C1-01	7.5967
TCGA-K4-A54R-11	9.8637		TCGA-GU-A42Q-01	10.6564
TCGA-BT-A20N-11	10.872		TCGA-DK-A3IL-01	10.7814
TCGA-GD-A3OQ-11	9.9615		TCGA-XF-AAMH-01	9.5627
TCGA-BT-A2LB-11	9.6583		TCGA-FT-A61P-01	8.9996
TCGA-BT-A20W-11	10.305		TCGA-G2-A2EF-01	10.0797
TCGA-CU-A0YR-11	10.9265		TCGA-XF-A9T2-01	9.1697
TCGA-BT-A2LA-11	9.8475		TCGA-C4-A0F7-01	7.7728
TCGA-K4-A5RI-11	10.7342		TCGA-G2-A2EK-01	10.1448
TCGA-GC-A3WC-11	11.1301
TCGA-GC-A6I3-11	10.5676		TCGA-FD-A6TB-01	10.7648
TCGA-GD-A2C5-11	10.7654		TCGA-UY-A9PD-01	8.5339
TCGA-BT-A20Q-11	11.1516		TCGA-DK-AA6P-01	4.9995
TCGA-GC-A3BM-11	10.0013		TCGA-GV-A3QK-01	8.5797
			TCGA-GC-A3I6-01	10.8242
			TCGA-UY-A8OC-01	8.4062
			TCGA-FD-A3B7-01	9.4656
			TCGA-ZF-A9R1-01	9.6567
			TCGA-ZF-A9RF-01	9.0564
			TCGA-4Z-AA7Q-01	8.1852
			TCGA-E7-A519-01	9.0448
			TCGA-G2-A3VY-01	4.8308
			TCGA-C4-A0EZ-01	7.6089
			TCGA-XF-A9SY-01	9.7002
			TCGA-FD-A43U-01	8.7502
			TCGA-4Z-AA7S-01	6.3249
			TCGA-DK-AA75-01	7.2622
			TCGA-XF-AAML-01	6.7351
			TCGA-DK-A6B5-01	11.6578
			TCGA-KQ-A41R-01	7.5622
			TCGA-4Z-AA87-01	5.5946
			TCGA-FD-A6TE-01	9.4204
			TCGA-YC-A9TC-01	5.2798
			TCGA-BT-A2LA-01	9.5992
			TCGA-FD-A3NA-01	8.2925
			TCGA-BT-A42F-01	5.7362
			TCGA-ZF-AA5P-01	10.8545
			TCGA-2F-A9KW-01	9.7416
			TCGA-4Z-AA80-01	5.1049
			TCGA-XF-A8HD-01	7.1288
			TCGA-2F-A9KT-01	6.5326
			TCGA-E7-A677-01	10.6369
			TCGA-SY-A9G0-01	11.2027
			TCGA-YF-AA3M-01	12.662
			TCGA-CU-A0YR-01	8.8378
			TCGA-K4-A83P-01	9.8915
			TCGA-ZF-A9RL-01	7.9357
			TCGA-FD-A43S-01	10.3611
			TCGA-GV-A3QH-01	5.9525
			TCGA-4Z-AA84-01	4.6416
			TCGA-K4-A4AC-01	8.8302
			TCGA-K4-A6MB-01	9.745
			TCGA-S5-A6DX-01	9.8889
			TCGA-GU-A766-01	7.5469
			TCGA-HQ-A5ND-01	8.4165
			TCGA-E7-A7XN-01	7.0672
			TCGA-XF-AAMW-01	7.4717
			TCGA-GC-A4ZW-01	3.6545
			TCGA-G2-AA3B-01	8.8247
			TCGA-DK-A2HX-01	9.3301
			TCGA-GC-A3RB-01	8.596
			TCGA-GV-A40E-01	10.3453
			TCGA-FJ-A3ZF-01	4.0363
			TCGA-XF-A9SU-01	9.5227
			TCGA-ZF-A9R9-01	9.5173
			TCGA-DK-A2I2-01	8.8823
			TCGA-FD-A3SQ-01	11.3723
			TCGA-XF-A9SH-01	10.2976
			TCGA-XF-A8HC-01	9.4837
			TCGA-K4-A5RI-01	11.7929
			TCGA-BT-A20W-01	8.1347
			TCGA-CU-A3YL-01	8.853
			TCGA-DK-A1AD-01	9.3844
			TCGA-XF-A9T8-01	7.3728
			TCGA-C4-A0F6-01	8.735
			TCGA-DK-AA6U-01	7.1192
			TCGA-CF-A9FM-01	4.6776
			TCGA-E7-A7DU-01	7.196
			TCGA-UY-A9PA-01	9.0547
			TCGA-FD-A3SJ-01	8.88
			TCGA-CF-A47X-01	8.7135
			TCGA-GV-A40G-01	5.1821
			TCGA-2F-A9KO-01	9.1799
			TCGA-HQ-A2OF-01	9.486
			TCGA-DK-AA71-01	4.9161
			TCGA-UY-A9PH-01	6.4714
			TCGA-XF-A8HF-01	7.7773
			TCGA-CF-A5UA-01	10.4124
			TCGA-XF-A9T3-01	8.836
			TCGA-XF-A9SL-01	11.334
			TCGA-CF-A47W-01	8.2912
			TCGA-GC-A3RD-01	7.165
			TCGA-HQ-A5NE-01	9.3481
			TCGA-FD-A3N5-01	10.8745
			TCGA-E7-A3Y1-01	6.4504
			TCGA-4Z-AA81-01	2.9282
			TCGA-G2-A2EC-01	10.1159
			TCGA-K4-A5RJ-01	8.5913
			TCGA-CF-A5U8-01	6.8476
			TCGA-K4-A3WS-01	9.7583
			TCGA-XF-A9SW-01	10.6874
			TCGA-DK-AA6W-01	8.5395
			TCGA-DK-A3IS-01	9.5463
			TCGA-GV-A3QG-01	10.7744
			TCGA-G2-A2EO-01	10.0466
			TCGA-XF-A9T0-01	7.2671
			TCGA-FD-A5BU-01	10.2065
			TCGA-GV-A3JX-01	6.4822
			TCGA-FD-A62S-01	10.2148
			TCGA-BT-A2LB-01	9.3163
			TCGA-FD-A6TI-01	12.3602
			TCGA-XF-AAMJ-01	10.4646
			TCGA-XF-A9SZ-01	10.1716
			TCGA-CF-A9FL-01	10.3229
			TCGA-ZF-A9RD-01	9.8973
			TCGA-GD-A3OS-01	10.2023
			TCGA-K4-A54R-01	8.8197
			TCGA-FT-A3EE-01	8.0538
			TCGA-FD-A43P-01	8.123
			TCGA-XF-A9SJ-01	6.0906
			TCGA-K4-A5RH-01	11.8158
			TCGA-R3-A69X-01	10.213
			TCGA-UY-A78K-01	7.8327
			TCGA-CU-A3QU-01	2.94
			TCGA-FD-A3B8-01	10.7272
			TCGA-DK-A3IV-01	8.3674
			TCGA-GU-A762-01	10.9868
			TCGA-XF-AAMX-01	8.9564
			TCGA-CF-A1HS-01	9.0119
			TCGA-GU-A42R-01	8.2777
			TCGA-YC-A8S6-01	8.053
			TCGA-ZF-AA4W-01	4.7858
			TCGA-BT-A42E-01	8.1061
			TCGA-E7-A7PW-01	7.9661
			TCGA-BT-A20U-01	7.9941
			TCGA-GU-A764-01	10.1109
			TCGA-ZF-AA4R-01	8.2593
			TCGA-CF-A8HX-01	9.532
			TCGA-E5-A4U1-01	7.8761
			TCGA-FD-A3SN-01	7.0106
			TCGA-4Z-AA86-01	10.2703
			TCGA-CF-A47V-01	6.3843
			TCGA-FD-A5BR-01	9.1819
			TCGA-GV-A3QF-01	5.8027
			TCGA-XF-AAN4-01	12.0104
			TCGA-XF-A9ST-01	9.8895
			TCGA-GV-A6ZA-01	8.5066
			TCGA-PQ-A6FN-01	9.4965
			TCGA-XF-A9T6-01	9.1529
			TCGA-CF-A3MG-01	10.6752
			TCGA-ZF-A9RE-01	6.3288
			TCGA-DK-A1A5-01	10.4227
			TCGA-ZF-AA56-01	8.6446
			TCGA-GU-A767-01	9.1596
			TCGA-GC-A3WC-01	9.09
			TCGA-4Z-AA7N-01	10.1755
			TCGA-H4-A2HO-01	5.1728
			TCGA-XF-AAMZ-01	8.3556
			TCGA-2F-A9KQ-01	10.1596
			TCGA-4Z-AA7M-01	9.1344
			TCGA-FD-A62O-01	9.6549
			TCGA-FD-A3B5-01	8.6357
			TCGA-ZF-A9RM-01	7.179
			TCGA-FJ-A871-01	10.226
			TCGA-XF-AAMT-01	10.1656
			TCGA-FD-A6TD-01	9.2551
			TCGA-UY-A78L-01	10.5012
			TCGA-ZF-AA4V-01	9.2752
			TCGA-ZF-A9R7-01	9.9695
			TCGA-GV-A3QI-01	11.509
			TCGA-XF-A8HH-01	8.7993
			TCGA-GC-A3YS-01	9.8659
			TCGA-CU-A5W6-01	7.4798
			TCGA-BL-A3JM-01	9.0511
			TCGA-E5-A2PC-01	11.0688
			TCGA-FD-A5C0-01	9.3444
			TCGA-CF-A9FF-01	6.9703
			TCGA-FD-A62P-01	10.9738
			TCGA-G2-A3IB-01	10.7326
			TCGA-XF-AAME-01	10.4018
			TCGA-FD-A43N-01	8.6414
			TCGA-GC-A3BM-01	9.2471
			TCGA-E7-A4IJ-01	5.7001
			TCGA-FD-A43Y-01	9.7952
			TCGA-GV-A3JV-01	9.0014
			TCGA-FD-A3SL-01	9.3241
			TCGA-XF-AAMG-01	9.5273
			TCGA-E7-A6ME-01	7.2188
			TCGA-BT-A20R-01	10.1048
			TCGA-UY-A8OD-01	10.7644
			TCGA-FD-A6TH-01	10.218
			TCGA-2F-A9KR-01	7.6607
			TCGA-BT-A20O-01	9.5726
			TCGA-LT-A5Z6-01	9.9932
			TCGA-ZF-A9RC-01	9.8052
			TCGA-BT-A20N-01	6.6843
			TCGA-DK-A3WX-01	9.6523
			TCGA-CU-A0YN-01	7.9013
			TCGA-CF-A9FH-01	9.1838
			TCGA-FD-A3SP-01	10.7289
			TCGA-GU-AATP-01	8.0513
			TCGA-FD-A5BT-01	9.954
			TCGA-CF-A3MI-01	6.6565
			TCGA-LT-A8JT-01	9.8395
			TCGA-CF-A47T-01	11.6487
			TCGA-FJ-A3Z9-01	9.5857
			TCGA-DK-A6AW-01	8.3808
			TCGA-E7-A97P-01	8.5027
			TCGA-E7-A6MF-01	9.6588
			TCGA-S5-AA26-01	9.5776
			TCGA-ZF-AA52-01	8.4128
			TCGA-CU-A3KJ-01	6.3339
			TCGA-DK-AA76-01	7.8395
			TCGA-CF-A1HR-01	9.8379
			TCGA-DK-A6B1-01	5.8449
			TCGA-CF-A47Y-01	7.0734
			TCGA-4Z-AA82-01	11.5391
			TCGA-GC-A3RC-01	9.2795
			TCGA-E7-A678-01	4.3624
			TCGA-UY-A9PB-01	8.6595
			TCGA-ZF-AA5H-01	6.9758
			TCGA-KQ-A41O-01	8.1317
			TCGA-MV-A51V-01	6.9755
			TCGA-BT-A0S7-01	8.5662
			TCGA-XF-A8HI-01	5.4054
			TCGA-2F-A9KP-01	8.2278
			TCGA-CF-A8HY-01	9.3562
			TCGA-E7-A3X6-01	8.007
			TCGA-DK-AA6Q-01	11.7343
			TCGA-FD-A3B4-01	10.3537
			TCGA-E7-A97Q-01	8.0393
			TCGA-K4-AAQO-01	10.2064
			TCGA-DK-A3X1-01	10.8843
			TCGA-DK-A3IK-01	8.6019
			TCGA-DK-AA6M-01	6.1798
			TCGA-DK-A3IT-01	11.8051
			TCGA-C4-A0F1-01	4.8515
			TCGA-FD-A5BZ-01	10.5106
			TCGA-ZF-AA53-01	8.2963
			TCGA-YC-A89H-01	9.3251
			TCGA-UY-A9PE-01	9.9956
			TCGA-BT-A3PK-01	7.4964
			TCGA-GU-A42P-01	9.4889
			TCGA-KQ-A41Q-01	4.4465
			TCGA-SY-A9G5-01	12.0416
			TCGA-UY-A78P-01	7.9414
			TCGA-UY-A78O-01	9.6086
			TCGA-DK-A3WW-01	6.0021
			TCGA-G2-AA3D-01	11.9189
			TCGA-ZF-A9R5-01	3.5921
			TCGA-KQ-A41P-01	11.2483
			TCGA-DK-A1AG-01	8.5763
			TCGA-ZF-A9R2-01	6.9279
			TCGA-DK-A1AC-01	7.5832
			TCGA-BT-A20P-01	10.9605
			TCGA-XF-AAMY-01	10.0821
			TCGA-K4-A4AB-01	9.7995
			TCGA-BT-A3PH-01	10.5314
			TCGA-BT-A3PJ-01	4.7628
			TCGA-FD-A43X-01	7.8113
			TCGA-4Z-AA83-01	7.1047
			TCGA-DK-AA6T-01	6.9905
			TCGA-E7-A8O8-01	7.6923
			TCGA-FD-A3B6-01	9.6768
			TCGA-E7-A7DV-01	7.748
			TCGA-ZF-AA5N-01	11.3678
			TCGA-CU-A72E-01	9.7551
			TCGA-GU-AATO-01	7.8232
			TCGA-GD-A3OP-01	9.2944
			TCGA-XF-AAN5-01	10.9882
			TCGA-XF-A8HG-01	1.7872
			TCGA-E7-A5KE-01	9.1617
			TCGA-XF-AAN3-01	10.4351
			TCGA-GD-A3OQ-01	9.2253
			TCGA-DK-A1AE-01	12.8097
			TCGA-GV-A3JW-01	5.3357
			TCGA-FD-A3SM-01	8.6851
			TCGA-GU-AATQ-01	9.5322
			TCGA-CF-A47S-01	7.8902
			TCGA-XF-A8HB-01	8.9757
			TCGA-XF-AAMQ-01	11.0495
			TCGA-DK-A1A7-01	8.2636
			TCGA-DK-AA77-01	6.6739
			TCGA-E7-A6MD-01	8.2787
			TCGA-FD-A3SR-01	12.1522
			TCGA-BL-A0C8-01	6.0002
			TCGA-ZF-A9RN-01	9.7358
			TCGA-CF-A3MH-01	10.0384
			TCGA-XF-A9SP-01	10.8223
			TCGA-G2-AA3F-01	6.5547
			TCGA-4Z-AA7W-01	9.4342
			TCGA-GC-A6I1-01	7.3498
			TCGA-GV-A3JZ-01	7.0314
			TCGA-DK-A1AA-01	8.4212
			TCGA-E7-A541-01	9.5845
			TCGA-DK-A6AV-01	10.4748
			TCGA-E7-A5KF-01	4.1589
			TCGA-GD-A2C5-01	9.2965
			TCGA-YF-AA3L-01	11.0114
			TCGA-DK-AA74-01	9.8417
			TCGA-FD-A3N6-01	6.5448
			TCGA-DK-AA6R-01	9.6539
			TCGA-4Z-AA89-01	5.6028
			TCGA-BT-A20X-01	6.0975
			TCGA-DK-A1AB-01	9.994
			TCGA-DK-A3IU-01	11.3626
			TCGA-C4-A0F0-01	9.2811
			TCGA-GC-A6I3-01	7.2537
			TCGA-XF-A9SV-01	9.9284
			TCGA-FD-A62N-01	9.3243
			TCGA-FD-A6TA-01	9.1053
			TCGA-DK-A3WY-01	11.3088
			TCGA-XF-AAMR-01	10.698
			TCGA-FD-A6TF-01	10.0951
			TCGA-CF-A3MF-01	7.0716
			TCGA-5N-A9KI-01	8.2671
			TCGA-ZF-AA4X-01	9.9982
			TCGA-E5-A4TZ-01	9.0273
			TCGA-BL-A13J-01	7.8844
			TCGA-DK-A1A6-01	4.2883
			TCGA-ZF-A9R0-01	9.0131
			TCGA-ZF-AA51-01	7.5767
			TCGA-G2-A2ES-01	7.834
			TCGA-CU-A0YO-01	10.9367
			TCGA-GC-A3OO-01	9.5915
			TCGA-DK-A6B6-01	6.9805
			TCGA-BT-A20T-01	10.2805
			TCGA-K4-A6FZ-01	8.2767
			TCGA-G2-A2EJ-01	6.9653
			TCGA-DK-A2I6-01	7.815
			TCGA-XF-A8HE-01	6.0805
			TCGA-XF-A9SI-01	8.9106
			TCGA-XF-A9T5-01	9.4104
			TCGA-XF-AAN7-01	11.474
			TCGA-DK-A2I1-01	8.4351
			TCGA-BT-A0YX-01	7.049
			TCGA-DK-A1AF-01	9.6486
			TCGA-XF-A9SX-01	7.0461
			TCGA-UY-A9PF-01	8.9315
			TCGA-K4-A3WV-01	10.0876
			TCGA-E7-A8O7-01	8.6204
			TCGA-FD-A5BY-01	10.1769
			TCGA-BT-A20V-01	10.5889
			TCGA-ZF-AA4U-01	6.602
			TCGA-PQ-A6FI-01	9.5289
			TCGA-FJ-A3Z7-01	6.4394
			TCGA-DK-A3IM-01	7.1709
			TCGA-ZF-AA4T-01	7.2854
			TCGA-G2-A2EL-01	4.6167
			TCGA-FD-A5BS-01	11.6737
			TCGA-FD-A6TC-01	10.9127
			TCGA-DK-A3X2-01	8.3079
			TCGA-UY-A78N-01	8.6845
			TCGA-FD-A3SS-01	11.1884
			TCGA-4Z-AA7R-01	4.9247
			TCGA-DK-A1A3-01	10.3369
			TCGA-E7-A85H-01	5.9358
			TCGA-DK-AA6X-01	10.9733
			TCGA-CF-A27C-01	7.1075
			TCGA-KQ-A41N-01	6.9624
			TCGA-XF-A9SK-01	11.7487
			TCGA-ZF-A9R4-01	8.3565
			TCGA-FJ-A3ZE-01	4.4342
			TCGA-GD-A76B-01	6.8809
			TCGA-G2-A3IE-01	6.442
			TCGA-BT-A20Q-01	9.2903
			TCGA-XF-A9SM-01	8.6687
			TCGA-FD-A5BX-01	10.2332
			TCGA-DK-A2I4-01	8.218
			TCGA-FD-A3B3-01	10.2505
			TCGA-H4-A2HQ-01	9.1341
			TCGA-4Z-AA7Y-01	9.6455
			TCGA-FD-A5BV-01	10.4254
			TCGA-ZF-A9R3-01	10.9683
			TCGA-UY-A78M-01	7.9221
			TCGA-BT-A20J-01	10.7488
			TCGA-GD-A6C6-01	8.5158
			TCGA-XF-AAN2-01	7.4869
			TCGA-4Z-AA7O-01	10.6762
			TCGA-DK-AA6L-01	7.6481
			TCGA-XF-AAN1-01	9.5258
			TCGA-BT-A42C-01	7.6498
			TCGA-ZF-AA54-01	9.8004
			TCGA-K4-A3WU-01	10.2849
			TCGA-ZF-AA58-01	9.0246
			TCGA-ZF-AA4N-01	10.5915
			TCGA-BL-A5ZZ-01	11.4468
			TCGA-CF-A7I0-01	8.1799
			TCGA-DK-A3IN-01	8.0227
			TCGA-DK-A6B0-01	7.2434
			TCGA-XF-AAN0-01	7.7412
			TCGA-E7-A4XJ-01	9.2514
			TCGA-G2-AA3C-01	12.1824
			TCGA-HQ-A2OE-01	8.8841
			TCGA-5N-A9KM-01	11.6703
			TCGA-FD-A6TK-01	8.6352
			TCGA-UY-A8OB-01	9.5556
			TCGA-DK-A3IQ-01	11.0027
			TCGA-FD-A6TG-01	10.2312
			TCGA-KQ-A41S-01	8.3734
			TCGA-LC-A66R-01	10.9299
			TCGA-BL-A13I-01	9.7761
			TCGA-FD-A3SO-01	7.6498
			TCGA-BT-A2LD-01	11.9014

## Sheet: TCGA-Breast
Supplementary Table 1: SCARA3 mRNA analysis in the TCGA-Breast database associated with Figure 1a
TCGA-Breast-normal	SCARA3		TCGA-Breast-cancer	SCARA3
TCGA-A7-A0CH-11	10.5154		TCGA-AR-A5QQ-01	9.2575
TCGA-E9-A1RC-11	10.2093		TCGA-D8-A1JA-01	10.3485
TCGA-A7-A0DB-11	10.8549		TCGA-BH-A0BQ-01	11.2406
TCGA-BH-A0H9-11	9.3145		TCGA-BH-A0BT-01	9.0875
TCGA-BH-A0E0-11	9.2205		TCGA-A8-A06X-01	8.0269
TCGA-BH-A0HA-11	11.7461		TCGA-A8-A096-01	8.0359
TCGA-BH-A18P-11	9.0775		TCGA-BH-A0C7-01	9.8142
TCGA-E9-A1N4-11	11.6106		TCGA-AC-A5XU-01	9.4752
TCGA-BH-A18U-11	10.3759		TCGA-PE-A5DE-01	8.4369
TCGA-E2-A1LS-11	9.0454		TCGA-PE-A5DC-01	9.3688
TCGA-AC-A2FM-11	10.4699		TCGA-AR-A0TV-01	6.7134
TCGA-BH-A18M-11	9.8011		TCGA-GM-A3XG-01	9.6616
TCGA-BH-A0B3-11	10.6638		TCGA-BH-A18J-01	8.2261
TCGA-BH-A0C0-11	10.4448		TCGA-BH-A0W7-01	9.6345
TCGA-BH-A0H7-11	10.9721		TCGA-E9-A3QA-01	10.8017
TCGA-BH-A0BM-11	11.2363		TCGA-A7-A4SD-01	11.6745
TCGA-E2-A1BC-11	8.3182		TCGA-BH-A0HA-01	10.2885
TCGA-BH-A0DG-11	10.6305		TCGA-AR-A5QN-01	11.3289
TCGA-BH-A0B7-11	11.1723
TCGA-BH-A1ET-11	10.2717		TCGA-A7-A0CE-01	11.1411
TCGA-BH-A0B8-11	8.8471		TCGA-AR-A0U1-01	9.5194
TCGA-E2-A15I-11	9.0844		TCGA-EW-A1OZ-01	7.6462
TCGA-BH-A18L-11	10.2327		TCGA-A2-A0EY-01	8.5033
TCGA-BH-A0DZ-11	11.1366		TCGA-A8-A09R-01	10.8574
TCGA-E9-A1N5-11	11.7242		TCGA-LL-A440-01	11.0858
TCGA-E9-A1N6-11	10.5312		TCGA-BH-A8FY-01	9.3915
TCGA-BH-A18R-11	10.191		TCGA-E2-A1II-01	10.1075
TCGA-BH-A1EO-11	10.6693		TCGA-A7-A6VX-01	10.8449
TCGA-AC-A23H-11	11.2302		TCGA-C8-A273-01	10.1454
TCGA-BH-A18N-11	10.3883		TCGA-BH-A1EO-01	9.6248
TCGA-A7-A0CE-11	10.7365		TCGA-OL-A5RX-01	10.0057
TCGA-BH-A0AY-11	10.6095		TCGA-BH-A0B9-01	11.6078
TCGA-E9-A1ND-11	11.0078		TCGA-EW-A1P5-01	10.5381
TCGA-BH-A1FH-11	10.6952		TCGA-AO-A03P-01	8.363
TCGA-E9-A1RF-11	10.4548		TCGA-AN-A0AS-01	9.9708
TCGA-BH-A1F0-11	10.3313		TCGA-A2-A1G0-01	9.4712
TCGA-BH-A1FD-11	9.4149		TCGA-B6-A0I8-01	10.1672
TCGA-AC-A2FF-11	10.9857		TCGA-A7-A4SA-01	9.6062
TCGA-E2-A15K-11	11.4359
TCGA-BH-A0DQ-11	9.9644
TCGA-BH-A0H5-11	10.5928		TCGA-AR-A24S-01	8.4504
TCGA-E9-A1RI-11	8.2293
TCGA-BH-A209-11	10.5609		TCGA-LD-A74U-01	10.2601
TCGA-E9-A1RB-11	10.0698		TCGA-D8-A1XA-01	10.8853
TCGA-BH-A0DH-11	10.9452		TCGA-D8-A1XR-01	10.0876
TCGA-E9-A1RD-11	10.5177		TCGA-A8-A07Z-01	9.0662
TCGA-BH-A18Q-11	10.6442		TCGA-E2-A1IJ-01	10.4655
TCGA-BH-A0BJ-11	11.436		TCGA-GM-A2DH-01	8.5783
TCGA-E9-A1R7-11	10.1804		TCGA-BH-A0AY-01	8.8548
TCGA-BH-A1FG-11	9.3736		TCGA-BH-A42V-01	9.7724
TCGA-A7-A13G-11	9.4622		TCGA-B6-A0IH-01	11.5931
TCGA-BH-A0DK-11	9.725		TCGA-A1-A0SH-01	11.5726
TCGA-BH-A1FC-11	10.0914		TCGA-AR-A1AQ-01	10.8663
TCGA-E9-A1NG-11	9.7685		TCGA-A7-A0DC-01	7.6939
TCGA-BH-A1EU-11	9.8316		TCGA-A8-A07P-01	8.1689
TCGA-BH-A0BQ-11	10.476		TCGA-A1-A0SN-01	8.9388
TCGA-GI-A2C9-11	11.1311		TCGA-BH-A18T-01	8.9438
TCGA-E9-A1NA-11	10.8911
TCGA-BH-A0DV-11	10.1547		TCGA-E9-A22B-01	8.8414
TCGA-BH-A1FU-11	10.573
TCGA-BH-A1F2-11	9.9831
TCGA-BH-A18V-11	11.6373
TCGA-BH-A1FM-11	10.8032		TCGA-S3-AA10-01	9.1081
TCGA-BH-A0BT-11	10.1139		TCGA-AO-A0J9-01	9.2475
TCGA-BH-A204-11	10.4657		TCGA-A1-A0SE-01	10.2401
TCGA-BH-A1FB-11	10.3672		TCGA-OL-A5RV-01	9.2038
TCGA-A7-A0DC-11	10.3898
TCGA-BH-A18S-11	9.6011		TCGA-A2-A04U-01	7.783
TCGA-E2-A153-11	11.0134		TCGA-A2-A3XV-01	7.7262
TCGA-BH-A1FE-11	11.2988		TCGA-A7-A3IZ-01	8.0985
TCGA-BH-A0BC-11	11.0443
TCGA-BH-A1FR-11	10.6128
TCGA-E2-A1LB-11	12.375		TCGA-D8-A1Y2-01	9.12
TCGA-BH-A1EW-11	9.1372		TCGA-E9-A229-01	10.1343
TCGA-BH-A208-11	11.2762		TCGA-A7-A4SB-01	9.7402
TCGA-E9-A1RH-11	10.1904		TCGA-BH-A0HK-01	8.5078
TCGA-BH-A0BW-11	11.8208		TCGA-3C-AAAU-01	11.9025
TCGA-BH-A0BS-11	10.9204
TCGA-BH-A1FN-11	10.7604		TCGA-E2-A14Z-01	11.7726
TCGA-BH-A0HK-11	11.0276		TCGA-A2-A3XW-01	10.652
TCGA-BH-A0AZ-11	9.93		TCGA-D8-A1Y1-01	11.4088
TCGA-BH-A0DO-11	11.233		TCGA-AC-A7VB-01	8.9341
TCGA-BH-A0BA-11	10.0008		TCGA-B6-A0RO-01	7.9665
TCGA-BH-A0E1-11	11.1823		TCGA-A2-A04P-01	11.1423
TCGA-BH-A1EN-11	10.2111		TCGA-A7-A13E-01	5.505
TCGA-E2-A158-11	11.4384		TCGA-A7-A0D9-01	9.8047
TCGA-E2-A15M-11	10.5913		TCGA-E2-A14R-01	9.2985
TCGA-BH-A0C3-11	10.6694		TCGA-GM-A3XN-01	9.7767
TCGA-E9-A1N9-11	10.4259		TCGA-A8-A06Y-01	10.8104
TCGA-GI-A2C8-11	8.5361		TCGA-E2-A1IK-01	9.8278
TCGA-BH-A0DP-11	10.6308		TCGA-E2-A1IU-01	9.8211
TCGA-BH-A0BV-11	10.878		TCGA-BH-A0E2-01	7.8808
TCGA-A7-A13F-11	10.3223
TCGA-BH-A1F8-11	10.8887		TCGA-A2-A0CZ-01	10.847
TCGA-BH-A18J-11	10.3761		TCGA-AR-A2LE-01	8.5421
TCGA-BH-A1FJ-11	9.7871		TCGA-A8-A0A1-01	8.9945
TCGA-BH-A203-11	9.9997		TCGA-E2-A1L7-01	10.4341
TCGA-BH-A0AU-11	11.2546		TCGA-E2-A14T-01	7.7404
TCGA-E2-A1L7-11	10.4211		TCGA-AC-A5EH-01	11.6788
TCGA-BH-A1F6-11	10.1525		TCGA-GM-A2DM-01	9.2424
TCGA-E2-A1LH-11	11.0177		TCGA-A2-A0D4-01	6.8247
TCGA-BH-A0BZ-11	10.307		TCGA-BH-A0B1-01	9.9521
TCGA-A7-A0D9-11	10.1689		TCGA-AO-A12F-01	7.1894
TCGA-BH-A0DL-11	11.2784		TCGA-AC-A3HN-01	10.2899
TCGA-BH-A0DT-11	9.9886		TCGA-C8-A1HN-01	9.664
TCGA-BH-A0DD-11	10.5273		TCGA-A2-A25C-01	10.8709
TCGA-BH-A0B2-11	10.936		TCGA-E9-A6HE-01	9.1432
TCGA-BH-A18K-11	9.5007		TCGA-EW-A6SB-01	10.539
TCGA-E2-A1IG-11	10.1669		TCGA-E9-A1N4-01	8.322
TCGA-BH-A0B5-11	9.3758		TCGA-B6-A0RH-01	9.8398
TCGA-E9-A1NF-11	10.4027		TCGA-A8-A09N-01	8.0332
TCGA-A7-A13E-11	10.2385		TCGA-AO-A0JE-01	9.9567
TCGA-AC-A2FB-11	10.3844		TCGA-E2-A106-01	8.0322
TCGA-BH-A1EV-11	10.2798		TCGA-E2-A14S-01	8.1464
			TCGA-AC-A3TM-01	9.4976
			TCGA-AQ-A1H3-01	10.6851
			TCGA-E2-A15R-01	8.4833
			TCGA-A8-A06R-01	7.348
			TCGA-E9-A295-01	10.373
			TCGA-AC-A62X-01	11.9289
			TCGA-BH-A18N-01	8.763
			TCGA-BH-A1FL-01	9.6943
			TCGA-D8-A1XD-01	9.3207
			TCGA-AC-A2FB-01	10.378
			TCGA-BH-A0DQ-01	10.0345
			TCGA-AC-A3W5-01	9.4374
			TCGA-D8-A1JP-01	9.9624
			TCGA-BH-A0HW-01	8.2137
			TCGA-BH-A0BW-01	11.2942
			TCGA-LL-A6FP-01	6.8402
			TCGA-A8-A0A4-01	9.1545
			TCGA-AC-A6IW-01	8.3545
			TCGA-XX-A899-01	10.013
			TCGA-A2-A25A-01	10.5057
			TCGA-E9-A1R5-01	9.2192
			TCGA-5T-A9QA-01	9.873
			TCGA-GM-A3NW-01	8.6146
			TCGA-D8-A1JS-01	6.9173
			TCGA-AR-A1AJ-01	10.7667
			TCGA-AN-A0AK-01	7.1503
			TCGA-D8-A73W-01	12.4061
			TCGA-BH-A0BZ-01	7.8634
			TCGA-A2-A0EU-01	9.0994
			TCGA-B6-A401-01	9.8112
			TCGA-AC-A7VC-01	11.3895
			TCGA-AR-A24P-01	11.7164
			TCGA-S3-AA0Z-01	11.8921
			TCGA-LL-A50Y-01	7.4914
			TCGA-OL-A5D8-01	7.9727
			TCGA-A8-A08S-01	7.1296
			TCGA-A8-A09K-01	6.6396
			TCGA-BH-A0DI-01	10.9991
			TCGA-A2-A0T6-01	9.5683
			TCGA-A2-A25B-01	9.1795
			TCGA-A2-A0SV-01	8.433
			TCGA-BH-A18G-01	14.107
			TCGA-AN-A0XR-01	9.1875
			TCGA-A8-A0AB-01	9.948
			TCGA-AO-A1KO-01	11.3131
			TCGA-A2-A0CU-01	9.1623
			TCGA-A2-A1FZ-01	10.6595
			TCGA-BH-A1FC-01	8.9175
			TCGA-E2-A14W-01	7.6634
			TCGA-LL-A441-01	11.0862
			TCGA-PL-A8LX-01	9.4155
			TCGA-XX-A89A-01	10.1281
			TCGA-BH-A8FZ-01	9.458
			TCGA-E9-A5UO-01	9.4009
			TCGA-E2-A573-01	8.7568
			TCGA-D8-A146-01	9.7566
			TCGA-AO-A124-01	11.0211
			TCGA-AR-A24Z-01	7.3351
			TCGA-A8-A075-01	8.7319
			TCGA-A8-A08A-01	10.3022
			TCGA-AQ-A0Y5-01	10.3405
			TCGA-B6-A0I9-01	9.16
			TCGA-BH-A28O-01	10.6802
			TCGA-AR-A0TX-01	8.9818
			TCGA-D8-A3Z6-01	9.2168
			TCGA-A8-A093-01	9.4943
			TCGA-A8-A07C-01	4.5611
			TCGA-A8-A099-01	8.4477
			TCGA-BH-A201-01	10.4837
			TCGA-AO-A0J3-01	9.6332
			TCGA-AR-A24H-01	6.7119
			TCGA-BH-A0WA-01	9.0953
			TCGA-AC-A3W6-01	9.6135
			TCGA-AO-A0J2-01	10.4966
			TCGA-A8-A08P-01	7.6585
			TCGA-C8-A275-01	11.3691
			TCGA-BH-A18P-01	8.9735
			TCGA-B6-A0RQ-01	10.5322
			TCGA-BH-A0BC-01	9.5515
			TCGA-A7-A26E-01	9.6261
			TCGA-BH-A2L8-01	9.3498
			TCGA-BH-A0DK-01	9.9763
			TCGA-A2-A0T2-01	12.0019
			TCGA-E2-A1IF-01	10.422
			TCGA-AR-A2LL-01	8.0034
			TCGA-E9-A1N8-01	8.07
			TCGA-E9-A247-01	9.5053
			TCGA-D8-A27E-01	10.2016
			TCGA-EW-A1P0-01	7.2734
			TCGA-C8-A1HF-01	8.4536
			TCGA-E9-A244-01	8.5434
			TCGA-AO-A0JD-01	7.7935
			TCGA-A1-A0SO-01	8.6323
			TCGA-A8-A09T-01	7.8091
			TCGA-D8-A73X-01	9.4163
			TCGA-AC-A8OS-01	10.749
			TCGA-E2-A15C-01	9.0174
			TCGA-BH-A18I-01	9.5529
			TCGA-EW-A1PF-01	9.8234
			TCGA-E2-A108-01	10.0584
			TCGA-HN-A2OB-01	10.0424
			TCGA-B6-A0RU-01	10.0198
			TCGA-AO-A0JC-01	9.8434
			TCGA-B6-A0RM-01	8.4386
			TCGA-A8-A08G-01	8.1419
			TCGA-E9-A3Q9-01	9.4758
			TCGA-C8-A1HL-01	7.8977
			TCGA-C8-A3M8-01	8.7556
			TCGA-MS-A51U-01	10.2108
			TCGA-AR-A24W-01	10.4623
			TCGA-EW-A1P7-01	9.9162
			TCGA-A2-A04W-01	9.9713
			TCGA-AC-A8OR-01	11.5251
			TCGA-E2-A105-01	7.3042
			TCGA-D8-A13Y-01	9.5096
			TCGA-V7-A7HQ-01	10.5501
			TCGA-AR-A2LO-01	10.4786
			TCGA-3C-AALI-01	8.7736
			TCGA-E2-A1LS-01	9.894
			TCGA-BH-A1FG-01	8.5605
			TCGA-A8-A08H-01	11.6179
			TCGA-AR-A0TS-01	10.334
			TCGA-A2-A3XU-01	9.6688
			TCGA-D8-A1XG-01	11.5258
			TCGA-AR-A0TT-01	8.4898
			TCGA-D8-A1JJ-01	8.5239
			TCGA-D8-A145-01	10.338
			TCGA-BH-A1ES-01	9.9228
			TCGA-C8-A12M-01	6.4578
			TCGA-A2-A0CY-01	5.8754
			TCGA-A8-A08L-01	10.5259
			TCGA-OL-A5S0-01	10.1809
			TCGA-C8-A1HJ-01	7.7121
			TCGA-BH-A0BR-01	9.3075
			TCGA-AO-A12E-01	8.3992
			TCGA-S3-AA15-01	11.8365
			TCGA-OL-A5D7-01	8.7708
			TCGA-OL-A5DA-01	8.9747
			TCGA-B6-A0RL-01	9.1175
			TCGA-OL-A66N-01	10.4235
			TCGA-A2-A0CM-01	8.8184
			TCGA-S3-A6ZG-01	8.8785
			TCGA-E9-A1RB-01	11.5429
			TCGA-A2-A4RY-01	10.6142
			TCGA-E9-A1R6-01	10.0927
			TCGA-E9-A1R3-01	9.4572
			TCGA-D8-A1JK-01	7.0078
			TCGA-A2-A0CR-01	10.0643
			TCGA-BH-AB28-01	9.7053
			TCGA-E2-A10C-01	9.0092
			TCGA-B6-A0WW-01	8.685
			TCGA-BH-A6R8-01	8.2766
			TCGA-D8-A27L-01	10.0095
			TCGA-BH-A0EE-01	8.5759
			TCGA-D8-A1JG-01	9.005
			TCGA-C8-A133-01	7.4633
			TCGA-A2-A0EO-01	10.309
			TCGA-A2-A0YL-01	10.4034
			TCGA-AR-A1AY-01	10.496
			TCGA-B6-A0IC-01	7.5314
			TCGA-AR-A24L-01	9.1793
			TCGA-AC-A3YJ-01	7.4216
			TCGA-A8-A06U-01	8.4216
			TCGA-AR-A0U0-01	10.9483
			TCGA-BH-A1EW-01	8.6308
			TCGA-AN-A0FF-01	9.7631
			TCGA-AN-A0FX-01	9.5371
			TCGA-BH-A0DZ-01	8.8116
			TCGA-A2-A0SU-01	10.4126
			TCGA-E2-A15O-01	8.6903
			TCGA-E2-A1LI-01	9.9472
			TCGA-E9-A54Y-01	8.619
			TCGA-EW-A3E8-01	8.7906
			TCGA-D8-A1XV-01	10.7617
			TCGA-AR-A255-01	9.1236
			TCGA-GM-A4E0-01	9.8356
			TCGA-B6-A0IE-01	8.4919
			TCGA-A8-A07F-01	8.9316
			TCGA-AN-A046-01	10.0406
			TCGA-AR-A1AS-01	9.1755
			TCGA-E2-A15T-01	7.8117
			TCGA-GM-A2DB-01	8.1133
			TCGA-EW-A1PH-01	8.8225
			TCGA-BH-A0HP-01	10.6038
			TCGA-AN-A0AM-01	8.8219
			TCGA-C8-A1HG-01	7.2689
			TCGA-BH-A18L-01	9.5527
			TCGA-A2-A0YI-01	9.0026
			TCGA-D8-A4Z1-01	9.8864
			TCGA-GM-A2DK-01	9.1522
			TCGA-E2-A1L9-01	8.6422
			TCGA-BH-A0BA-01	10.7152
			TCGA-C8-A12L-01	9.1071
			TCGA-A8-A083-01	4.4449
			TCGA-D8-A1XY-01	10.5264
			TCGA-A2-A0D2-01	10.8465
			TCGA-AR-A1AL-01	9.8008
			TCGA-AO-A0J6-01	12.4709
			TCGA-AO-A0J7-01	9.7481
			TCGA-OL-A66H-01	7.5436
			TCGA-D8-A1J9-01	9.1397
			TCGA-BH-A0B5-01	10.4011
			TCGA-E2-A15A-06	9.301
			TCGA-BH-A0B4-01	8.7534
			TCGA-AQ-A04H-01	8.0856
			TCGA-AR-A1AX-01	9.607
			TCGA-BH-A0GZ-01	10.1981
			TCGA-B6-A0IN-01	9.3893
			TCGA-BH-A1F6-01	6.7105
			TCGA-A8-A07U-01	11.1954
			TCGA-BH-A18V-01	11.5693
			TCGA-AQ-A04L-01	7.1199
			TCGA-AR-A1AP-01	9.8589
			TCGA-AC-A2QH-01	10.3967
			TCGA-AR-A24M-01	9.7613
			TCGA-AR-A2LQ-01	11.0592
			TCGA-AC-A62Y-01	10.5844
			TCGA-BH-A0HO-01	7.2017
			TCGA-EW-A1OV-01	8.9671
			TCGA-A2-A0CK-01	10.4317
			TCGA-E2-A1L8-01	9.1322
			TCGA-EW-A1PG-01	10.5108
			TCGA-E2-A14Q-01	9.922
			TCGA-EW-A1OY-01	8.5886
			TCGA-BH-A18H-01	7.1317
			TCGA-BH-A0HU-01	8.7532
			TCGA-AO-A03R-01	8.9121
			TCGA-A7-A26J-01	8.3529
			TCGA-AN-A0FS-01	9.7834
			TCGA-A2-A0ST-01	11.5116
			TCGA-D8-A27W-01	7.284
			TCGA-A2-A0SW-01	10.2837
			TCGA-AO-A1KS-01	7.7778
			TCGA-GM-A2DL-01	9.2127
			TCGA-A2-A04X-01	6.9905
			TCGA-EW-A1J6-01	9.1623
			TCGA-B6-A0RP-01	11.2467
			TCGA-E2-A159-01	8.9397
			TCGA-BH-A0W4-01	9.5631
			TCGA-E2-A10E-01	8.4865
			TCGA-OL-A6VO-01	8.9677
			TCGA-D8-A1Y3-01	9.754
			TCGA-E2-A14V-01	9.8475
			TCGA-BH-A18V-06	12.8736
			TCGA-A2-A0D0-01	9.4937
			TCGA-A2-A0T5-01	10.3014
			TCGA-AN-A0XS-01	9.2621
			TCGA-B6-A402-01	8.7729
			TCGA-D8-A1JB-01	9.3541
			TCGA-E2-A109-01	8.1465
			TCGA-B6-A0RE-01	10.0123
			TCGA-E2-A2P5-01	8.199
			TCGA-OL-A66K-01	10.2234
			TCGA-S3-AA11-01	8.6516
			TCGA-C8-A134-01	10.311
			TCGA-AN-A0AT-01	6.7426
			TCGA-BH-A0HN-01	9.0661
			TCGA-GM-A2DN-01	10.9098
			TCGA-AO-A12D-01	8.2469
			TCGA-A8-A08C-01	10.6711
			TCGA-C8-A274-01	9.5266
			TCGA-BH-A0HX-01	7.8631
			TCGA-E9-A1NE-01	8.9627
			TCGA-BH-A0BP-01	10.3923
			TCGA-AR-A2LM-01	10.3713
			TCGA-BH-A1FR-01	9.4267
			TCGA-B6-A0I1-01	8.7253
			TCGA-W8-A86G-01	10.1692
			TCGA-PL-A8LZ-01	11.8623
			TCGA-LD-A7W5-01	9.0429
			TCGA-D8-A1XU-01	9.555
			TCGA-E2-A15G-01	9.3153
			TCGA-A2-A04R-01	9.5751
			TCGA-AO-A126-01	9.4159
			TCGA-AO-A0JM-01	8.5197
			TCGA-EW-A2FS-01	9.7446
			TCGA-E2-A1LH-01	9.2561
			TCGA-A2-A25D-01	8.1629
			TCGA-E9-A243-01	11.0445
			TCGA-4H-AAAK-01	9.3175
			TCGA-E9-A1N6-01	9.2849
			TCGA-BH-A0E9-01	11.0254
			TCGA-B6-A1KI-01	9.4371
			TCGA-D8-A1X9-01	8.15
			TCGA-A1-A0SB-01	9.5169
			TCGA-E2-A14P-01	9.3571
			TCGA-BH-A0W5-01	9.659
			TCGA-E2-A15I-01	9.1243
			TCGA-A2-A3XY-01	8.8954
			TCGA-BH-A0H5-01	10.0245
			TCGA-OL-A5RY-01	9.7505
			TCGA-E9-A227-01	8.3775
			TCGA-C8-A8HR-01	10.8266
			TCGA-EW-A2FV-01	8.6808
			TCGA-BH-A0BG-01	11.0184
			TCGA-D8-A3Z5-01	9.6074
			TCGA-BH-A1FD-01	8.7731
			TCGA-B6-A0RV-01	9.9278
			TCGA-E2-A1LA-01	9.5695
			TCGA-A2-A04Y-01	8.8529
			TCGA-AR-A24O-01	9.526
			TCGA-EW-A2FW-01	9.3311
			TCGA-A2-A0CQ-01	10.6854
			TCGA-GM-A2DA-01	9.2166
			TCGA-E9-A1NH-01	8.8052
			TCGA-AO-A12A-01	10.2878
			TCGA-EW-A1IW-01	10.3979
			TCGA-E2-A14U-01	9.6225
			TCGA-C8-A12K-01	11.3342
			TCGA-OL-A5RU-01	9.5408
			TCGA-LL-A5YM-01	9.928
			TCGA-BH-A0BS-01	8.9177
			TCGA-AR-A2LK-01	7.8355
			TCGA-OL-A6VR-01	8.9691
			TCGA-5L-AAT1-01	9.7206
			TCGA-E9-A1NA-01	10.2754
			TCGA-A8-A091-01	8.8378
			TCGA-A8-A07E-01	9.9134
			TCGA-BH-A18K-01	9.051
			TCGA-A1-A0SJ-01	10.9435
			TCGA-D8-A1JL-01	12.3208
			TCGA-AR-A0TY-01	13.176
			TCGA-E2-A574-01	7.7317
			TCGA-A8-A097-01	9.007
			TCGA-AN-A0FZ-01	7.9936
			TCGA-BH-A0E6-01	8.9847
			TCGA-C8-A132-01	9.6253
			TCGA-BH-A0H6-01	8.7442
			TCGA-B6-A0RG-01	8.722
			TCGA-PL-A8LY-01	11.1687
			TCGA-D8-A1XS-01	8.7688
			TCGA-D8-A1JT-01	6.1311
			TCGA-B6-A0RS-01	7.2468
			TCGA-AC-A8OP-01	9.6812
			TCGA-E9-A1RG-01	8.8158
			TCGA-C8-A12Y-01	8.3982
			TCGA-BH-A0DP-01	11.1878
			TCGA-E9-A1QZ-01	9.7521
			TCGA-GM-A2D9-01	8.8369
			TCGA-GM-A3XL-01	9.3897
			TCGA-LQ-A4E4-01	9.6456
			TCGA-D8-A1X7-01	10.4598
			TCGA-AN-A0XU-01	11.2243
			TCGA-BH-A0BV-01	7.7644
			TCGA-BH-A1FJ-01	11.2086
			TCGA-EW-A1J1-01	8.9774
			TCGA-A2-A4RX-01	11.5473
			TCGA-D8-A142-01	11.8286
			TCGA-EW-A1J2-01	10.2542
			TCGA-BH-A0HF-01	9.7243
			TCGA-E9-A1N9-01	9.2272
			TCGA-E2-A570-01	9.785
			TCGA-AO-A0JG-01	9.5927
			TCGA-S3-A6ZH-01	9.2911
			TCGA-D8-A1XC-01	10.8023
			TCGA-AQ-A54N-01	7.4872
			TCGA-C8-A131-01	8.4607
			TCGA-E2-A1AZ-01	10.7116
			TCGA-E9-A3HO-01	10.9568
			TCGA-A7-A5ZX-01	9.9309
			TCGA-AR-A2LH-01	10.3977
			TCGA-C8-A138-01	10.2
			TCGA-LL-A6FR-01	9.0892
			TCGA-D8-A1JM-01	10.5559
			TCGA-BH-A0BF-01	11.0778
			TCGA-A7-A0CH-01	10.7756
			TCGA-LL-A73Y-01	10.8507
			TCGA-BH-A1FH-01	10.9711
			TCGA-AC-A4ZE-01	9.8114
			TCGA-AR-A24U-01	9.3758
			TCGA-A2-A0SX-01	9.007
			TCGA-E9-A1ND-01	11.0306
			TCGA-A8-A084-01	10.7595
			TCGA-A1-A0SG-01	9.8009
			TCGA-B6-A0X0-01	7.7221
			TCGA-AR-A254-01	8.1308
			TCGA-LD-A7W6-01	9.6087
			TCGA-D8-A1Y0-01	9.5522
			TCGA-BH-A18R-01	9.0179
			TCGA-LL-A5YO-01	8.8738
			TCGA-AO-A0J4-01	9.788
			TCGA-E9-A1NG-01	8.1538
			TCGA-BH-A18M-01	9.4625
			TCGA-A8-A085-01	9.415
			TCGA-E2-A10F-01	9.0187
			TCGA-D8-A27H-01	8.8001
			TCGA-AN-A0XT-01	9.3611
			TCGA-A2-A3Y0-01	11.2227
			TCGA-AN-A0XL-01	10.3646
			TCGA-AR-A0U2-01	8.1007
			TCGA-A7-A5ZW-01	10.1118
			TCGA-AN-A0AR-01	9.1395
			TCGA-E9-A1RH-01	9.3769
			TCGA-LL-A5YL-01	9.6686
			TCGA-E9-A22G-01	10.1303
			TCGA-AR-A1AW-01	8.925
			TCGA-BH-A1EN-01	9.0781
			TCGA-B6-A409-01	10.8463
			TCGA-A8-A0A2-01	9.4557
			TCGA-AR-A2LJ-01	10.4819
			TCGA-A7-A2KD-01	8.8032
			TCGA-EW-A1P4-01	8.8371
			TCGA-A8-A09M-01	7.7053
			TCGA-E9-A245-01	10.3113
			TCGA-E2-A1IP-01	10.2762
			TCGA-C8-A3M7-01	9.8669
			TCGA-BH-A0DV-01	10.6908
			TCGA-D8-A27T-01	10.2442
			TCGA-AO-A128-01	11.1953
			TCGA-EW-A1J3-01	8.6196
			TCGA-AC-A2BM-01	8.5951
			TCGA-AN-A0FN-01	10.5146
			TCGA-A8-A08O-01	9.035
			TCGA-A8-A09A-01	9.8574
			TCGA-AO-A1KQ-01	9.0253
			TCGA-WT-AB44-01	10.6474
			TCGA-A2-A0T3-01	7.9626
			TCGA-B6-A0RN-01	9.724
			TCGA-A7-A3J0-01	10.918
			TCGA-GM-A2DC-01	8.1684
			TCGA-BH-A8G0-01	10.4445
			TCGA-A2-A0ET-01	7.6287
			TCGA-C8-A12Q-01	10.0333
			TCGA-BH-A0E7-01	6.8008
			TCGA-AN-A04A-01	9.3995
			TCGA-E9-A2JT-01	9.819
			TCGA-E9-A1R7-01	8.4206
			TCGA-E2-A1LL-01	8.773
			TCGA-E9-A1R0-01	10.0197
			TCGA-A8-A07B-01	8.1377
			TCGA-EW-A1PE-01	10.1399
			TCGA-A7-A6VY-01	10.0557
			TCGA-E2-A156-01	8.5257
			TCGA-A7-A426-01	10.4303
			TCGA-A8-A06Q-01	9.019
			TCGA-D8-A73U-01	9.3003
			TCGA-E9-A54X-01	10.5801
			TCGA-A8-A0A7-01	9.0717
			TCGA-E2-A14Y-01	7.6669
			TCGA-D8-A1JN-01	8.0957
			TCGA-AN-A0AJ-01	7.1082
			TCGA-A8-A076-01	8.6196
			TCGA-A2-A0ES-01	10.1874
			TCGA-BH-A1F2-01	8.8268
			TCGA-B6-A408-01	8.7516
			TCGA-E9-A5FK-01	10.2048
			TCGA-LL-A7SZ-01	9.0363
			TCGA-E2-A572-01	9.7825
			TCGA-BH-A0B0-01	11.0768
			TCGA-A8-A09D-01	7.9115
			TCGA-A2-A0YJ-01	8.7003
			TCGA-D8-A13Z-01	7.9634
			TCGA-A1-A0SI-01	11.1276
			TCGA-E2-A14O-01	10.2857
			TCGA-BH-A0E0-01	5.6189
			TCGA-A7-A3IY-01	10.8403
			TCGA-EW-A1P3-01	10.2024
			TCGA-AR-A24V-01	9.7175
			TCGA-EW-A423-01	7.7099
			TCGA-LD-A66U-01	8.9622
			TCGA-A7-A13F-01	12.9433
			TCGA-BH-A1FB-01	10.2186
			TCGA-BH-A0BM-01	10.8212
			TCGA-AR-A1AU-01	9.9401
			TCGA-A2-A0YF-01	9.8804
			TCGA-E2-A1IE-01	9.3277
			TCGA-AC-A2FE-01	9.632
			TCGA-AC-A3W7-01	10.6067
			TCGA-A7-A26G-01	11.8351
			TCGA-LL-A8F5-01	11.0374
			TCGA-A2-A4S2-01	10.1137
			TCGA-BH-A0W3-01	10.5511
			TCGA-LL-A7T0-01	8.377
			TCGA-A7-A5ZV-01	9.7121
			TCGA-AO-A0JB-01	9.9434
			TCGA-B6-A0I5-01	9.4252
			TCGA-EW-A1IZ-01	8.8661
			TCGA-AO-A12H-01	8.8392
			TCGA-A8-A0A9-01	8.6341
			TCGA-AC-A2FG-01	10.4392
			TCGA-A2-A0T1-01	8.7197
			TCGA-AO-A0JJ-01	9.7491
			TCGA-BH-A0E1-01	8.9154
			TCGA-AC-A3QP-01	9.6549
			TCGA-B6-A0IP-01	10.596
			TCGA-Z7-A8R6-01	7.5668
			TCGA-E2-A154-01	9.8259
			TCGA-A2-A0EW-01	10.2023
			TCGA-BH-A0AU-01	9.2186
			TCGA-BH-A1ET-01	8.2947
			TCGA-AO-A03V-01	8.6432
			TCGA-GM-A5PX-01	10.0284
			TCGA-C8-A135-01	8.6425
			TCGA-BH-A0AW-01	10.5789
			TCGA-AR-A24N-01	10.0251
			TCGA-A8-A09Q-01	7.3009
			TCGA-E9-A22D-01	8.0623
			TCGA-B6-A0I6-01	10.0948
			TCGA-D8-A1JH-01	10.749
			TCGA-E9-A1RE-01	6.8895
			TCGA-E2-A1BC-01	8.9925
			TCGA-BH-A0C0-01	7.9309
			TCGA-AR-A24X-01	8.3253
			TCGA-EW-A1OW-01	11.3796
			TCGA-A7-A3RF-01	10.0904
			TCGA-A8-A07G-01	10.256
			TCGA-AC-A23C-01	9.2692
			TCGA-AC-A23H-01	11.0248
			TCGA-D8-A1XF-01	10.1426
			TCGA-AR-A0U4-01	8.7758
			TCGA-A8-A09C-01	8.2815
			TCGA-AN-A0XP-01	9.5775
			TCGA-D8-A1XK-01	8.5155
			TCGA-EW-A6S9-01	8.6747
			TCGA-A8-A08T-01	9.0144
			TCGA-AR-A0TP-01	8.7604
			TCGA-E2-A15D-01	10.8146
			TCGA-B6-A0IQ-01	9.9331
			TCGA-AN-A0XO-01	9.3705
			TCGA-BH-A0B8-01	8.8417
			TCGA-AO-A129-01	10.85
			TCGA-GM-A2DF-01	8.6532
			TCGA-D8-A27M-01	9.4923
			TCGA-AN-A03X-01	10.4842
			TCGA-OL-A66O-01	9.1979
			TCGA-EW-A6SA-01	9.2752
			TCGA-BH-A5J0-01	9.4042
			TCGA-BH-A0EB-01	8.987
			TCGA-B6-A0IB-01	9.8104
			TCGA-B6-A0WY-01	9.1975
			TCGA-AC-A3BB-01	9.9736
			TCGA-AN-A049-01	8.683
			TCGA-A8-A06Z-01	8.7426
			TCGA-C8-A1HI-01	9.3858
			TCGA-BH-A0HL-01	8.7582
			TCGA-A1-A0SF-01	8.971
			TCGA-AR-A2LR-01	9.0596
			TCGA-E9-A1RF-01	7.7978
			TCGA-B6-A0RT-01	10.9147
			TCGA-E9-A1RI-01	9.0755
			TCGA-BH-A0DL-01	8.4032
			TCGA-AR-A251-01	8.6268
			TCGA-AC-A3TN-01	8.2424
			TCGA-AC-A2QI-01	10.0768
			TCGA-B6-A0X4-01	10.2994
			TCGA-E2-A1B5-01	9.3102
			TCGA-A2-A0YH-01	9.3713
			TCGA-A8-A06T-01	8.2571
			TCGA-E2-A15K-06	8.2373
			TCGA-E9-A22H-01	8.35
			TCGA-BH-A0DE-01	10.4474
			TCGA-OL-A5RW-01	11.118
			TCGA-A8-A090-01	10.5252
			TCGA-AO-A03O-01	7.1635
			TCGA-BH-A18S-01	11.2737
			TCGA-A2-A3KD-01	10.3135
			TCGA-E2-A56Z-01	8.9225
			TCGA-BH-A0GY-01	9.0121
			TCGA-AC-A2FF-01	9.9907
			TCGA-BH-A0H3-01	10.3885
			TCGA-A2-A25F-01	9.8184
			TCGA-A7-A26F-01	10.483
			TCGA-A7-A26H-01	10.0204
			TCGA-B6-A0WT-01	9.5069
			TCGA-BH-A28Q-01	8.8792
			TCGA-B6-A1KF-01	11.4179
			TCGA-S3-A6ZF-01	8.8119
			TCGA-WT-AB41-01	10.2017
			TCGA-AC-A62V-01	9.6449
			TCGA-UU-A93S-01	9.4763
			TCGA-E2-A1LK-01	4.2626
			TCGA-S3-AA17-01	9.7272
			TCGA-BH-A209-01	9.3265
			TCGA-GI-A2C8-01	12.3134
			TCGA-OL-A5D6-01	9.5196
			TCGA-BH-A0EA-01	10.2428
			TCGA-E9-A1R4-01	10.1901
			TCGA-A8-A092-01	7.6326
			TCGA-BH-A18F-01	9.3945
			TCGA-AC-A3OD-01	9.6176
			TCGA-C8-A12V-01	10.6438
			TCGA-A8-A06O-01	8.3151
			TCGA-E9-A1RD-01	9.2684
			TCGA-A8-A06N-01	6.9962
			TCGA-A7-A13D-01	9.1846
			TCGA-D8-A1XQ-01	12.0134
			TCGA-AR-A0TW-01	6.1622
			TCGA-JL-A3YX-01	8.8464
			TCGA-BH-A0H7-01	10.2029
			TCGA-OK-A5Q2-01	10.3681
			TCGA-D8-A141-01	8.3758
			TCGA-A7-A56D-01	9.616
			TCGA-C8-A26V-01	9.2572
			TCGA-A2-A0YE-01	11.2055
			TCGA-A2-A0CW-01	8.7104
			TCGA-AR-A24K-01	9.4119
			TCGA-A1-A0SQ-01	10.3524
			TCGA-C8-A27B-01	8.413
			TCGA-D8-A143-01	10.6692
			TCGA-E9-A248-01	7.9353
			TCGA-A2-A04N-01	9.4696
			TCGA-A2-A3KC-01	10.6178
			TCGA-A2-A0EM-01	10.2015
			TCGA-GM-A2DI-01	9.2267
			TCGA-AO-A12B-01	11.254
			TCGA-BH-A0DT-01	10.5124
			TCGA-A7-A4SC-01	11.0577
			TCGA-D8-A140-01	7.655
			TCGA-A8-A07O-01	9.6964
			TCGA-BH-A208-01	10.185
			TCGA-B6-A0IA-01	8.3635
			TCGA-AR-A0TZ-01	9.037
			TCGA-E2-A10A-01	8.8618
			TCGA-A7-A6VW-01	12.0116
			TCGA-C8-A26Y-01	11.3881
			TCGA-AO-A0J5-01	10.0316
			TCGA-B6-A2IU-01	10.689
			TCGA-C8-A26Z-01	8.8327
			TCGA-D8-A27N-01	9.2931
			TCGA-D8-A27K-01	9.3912
			TCGA-E2-A14X-01	8.0907
			TCGA-A2-A1G1-01	6.8327
			TCGA-A7-A26I-01	8.8074
			TCGA-BH-A6R9-01	9.7981
			TCGA-A7-A0DA-01	10.8663
			TCGA-A8-A09E-01	10.0957
			TCGA-AN-A0G0-01	10.2058
			TCGA-E2-A15E-01	9.0563
			TCGA-LL-A73Z-01	10.3982
			TCGA-E2-A9RU-01	8.1671
			TCGA-LD-A9QF-01	8.9031
			TCGA-OL-A66P-01	8.4148
			TCGA-E2-A1LG-01	9.6915
			TCGA-A8-A081-01	9.1081
			TCGA-A8-A0A6-01	9.2416
			TCGA-BH-A0HB-01	7.424
			TCGA-A8-A08B-01	7.8608
			TCGA-E2-A15L-01	9.2058
			TCGA-B6-A1KC-01	6.8019
			TCGA-E2-A15S-01	7.4885
			TCGA-A2-A0YD-01	10.0305
			TCGA-E2-A1B1-01	9.6889
			TCGA-C8-A27A-01	7.6622
			TCGA-A8-A082-01	10.5643
			TCGA-D8-A1JI-01	6.7218
			TCGA-A2-A0T7-01	10.412
			TCGA-E9-A1N3-01	10.5681
			TCGA-OL-A6VQ-01	10.4069
			TCGA-AN-A0FK-01	11.2691
			TCGA-LL-A442-01	9.5584
			TCGA-D8-A1JC-01	9.0375
			TCGA-EW-A6SD-01	9.501
			TCGA-A1-A0SP-01	7.1882
			TCGA-E2-A15P-01	10.4739
			TCGA-AC-A6IV-01	9.8079
			TCGA-C8-A1HE-01	9.1892
			TCGA-A8-A086-01	8.1631
			TCGA-OL-A66I-01	12.377
			TCGA-E2-A1IG-01	9.1798
			TCGA-AR-A24Q-01	11.481
			TCGA-E2-A1B4-01	9.4914
			TCGA-B6-A0IM-01	8.7778
			TCGA-C8-A12T-01	10.4964
			TCGA-A1-A0SK-01	6.26
			TCGA-D8-A147-01	10.5962
			TCGA-A8-A06P-01	9.0016
			TCGA-A8-A07J-01	9.7286
			TCGA-OL-A66L-01	9.772
			TCGA-A2-A4S3-01	9.624
			TCGA-AR-A5QM-01	9.8886
			TCGA-AR-A0TR-01	9.5985
			TCGA-D8-A27V-01	8.2621
			TCGA-A2-A3XS-01	8.7993
			TCGA-A8-A07W-01	9.1799
			TCGA-EW-A424-01	9.4187
			TCGA-A7-A0CJ-01	5.867
			TCGA-S3-AA12-01	7.0262
			TCGA-A2-A04V-01	9.2049
			TCGA-AC-A2QJ-01	8.4358
			TCGA-A2-A0EV-01	9.3601
			TCGA-EW-A3U0-01	11.0342
			TCGA-E9-A228-01	7.2828
			TCGA-AO-A12C-01	9.6226
			TCGA-D8-A1XM-01	9.2815
			TCGA-AO-A125-01	9.0937
			TCGA-BH-A0B2-01	9.6523
			TCGA-E2-A1IL-01	10.9302
			TCGA-E2-A150-01	11.8635
			TCGA-BH-A0BO-01	10.5319
			TCGA-AO-A0J8-01	9.7211
			TCGA-E2-A576-01	8.4839
			TCGA-3C-AALK-01	9.9456
			TCGA-AR-A1AT-01	7.8593
			TCGA-A2-A1G4-01	10.2023
			TCGA-BH-A1F0-01	10.4687
			TCGA-A2-A0CS-01	11.942
			TCGA-EW-A2FR-01	10.7497
			TCGA-A8-A09X-01	8.8022
			TCGA-BH-A203-01	9.7547
			TCGA-A2-A1FX-01	9.7518
			TCGA-BH-A1EX-01	10.0438
			TCGA-HN-A2NL-01	9.8153
			TCGA-A2-A0SY-01	9.0954
			TCGA-A2-A0YT-01	8.3271
			TCGA-E2-A1IO-01	9.8637
			TCGA-B6-A400-01	9.7389
			TCGA-B6-A0IK-01	8.618
			TCGA-B6-A0IO-01	8.8718
			TCGA-BH-A1FM-01	7.1608
			TCGA-E2-A3DX-01	10.551
			TCGA-D8-A1J8-01	6.9217
			TCGA-A8-A09B-01	9.5888
			TCGA-A8-A09Z-01	4.5315
			TCGA-B6-A0IG-01	8.7285
			TCGA-A7-A6VV-01	11.3242
			TCGA-BH-A1F8-01	8.3726
			TCGA-A2-A0CV-01	10.5667
			TCGA-B6-A0WS-01	8.9809
			TCGA-OL-A5RZ-01	7.875
			TCGA-BH-A1EV-01	8.4135
			TCGA-AR-A0TU-01	9.2125
			TCGA-EW-A1IX-01	9.8262
			TCGA-E2-A15K-01	9.6393
			TCGA-AR-A1AR-01	9.2486
			TCGA-E9-A1R2-01	9.419
			TCGA-E2-A1B6-01	11.1037
			TCGA-AC-A5XS-01	9.4591
			TCGA-AQ-A1H2-01	6.2996
			TCGA-AR-A1AO-01	10.7776
			TCGA-E2-A15H-01	8.7222
			TCGA-B6-A0WZ-01	9.8341
			TCGA-GM-A2DD-01	9.4675
			TCGA-AR-A1AV-01	9.2389
			TCGA-C8-A12P-01	8.8607
			TCGA-AN-A0XN-01	8.2544
			TCGA-AN-A0AL-01	10.8686
			TCGA-C8-A12X-01	7.8709
			TCGA-AO-A03T-01	10.237
			TCGA-GI-A2C9-01	11.3993
			TCGA-BH-A1FU-01	9.0762
			TCGA-E9-A226-01	8.144
			TCGA-A8-A095-01	9.6791
			TCGA-E2-A2P6-01	10.6179
			TCGA-E2-A158-01	3.9444
			TCGA-C8-A137-01	8.6922
			TCGA-BH-A0DD-01	8.619
			TCGA-A2-A259-01	8.9466
			TCGA-BH-A0RX-01	11.4202
			TCGA-E9-A1RA-01	9.7883
			TCGA-EW-A1PA-01	9.5095
			TCGA-A8-A07R-01	10.5983
			TCGA-C8-A8HQ-01	10.1999
			TCGA-E9-A24A-01	8.7599
			TCGA-BH-A204-01	6.4732
			TCGA-A2-A0EN-01	9.8284
			TCGA-B6-A40B-01	11.3398
			TCGA-A8-A094-01	10.654
			TCGA-A2-A0D1-01	8.0091
			TCGA-PL-A8LV-01	11.642
			TCGA-AN-A0FD-01	9.9699
			TCGA-A7-A0CD-01	9.9525
			TCGA-A1-A0SD-01	9.8356
			TCGA-BH-A0BJ-01	10.3447
			TCGA-A8-A08J-01	10.1923
			TCGA-E2-A1IN-01	9.7184
			TCGA-BH-A0BD-01	11.722
			TCGA-BH-A18U-01	9.1972
			TCGA-A1-A0SM-01	9.4799
			TCGA-A8-A09I-01	7.716
			TCGA-D8-A1JF-01	10.8505
			TCGA-E9-A5UP-01	9.7846
			TCGA-E2-A1IH-01	9.8471
			TCGA-PE-A5DD-01	9.7496
			TCGA-AO-A03N-01	8.6852
			TCGA-AR-A1AH-01	9.4973
			TCGA-AO-A0JI-01	9.1377
			TCGA-OL-A97C-01	10.603
			TCGA-AR-A250-01	7.7946
			TCGA-BH-A0HQ-01	10.3917
			TCGA-JL-A3YW-01	10.0915
			TCGA-AC-A3YI-01	11.1151
			TCGA-C8-A12U-01	7.6866
			TCGA-AO-A0JL-01	9.0409
			TCGA-AO-A0JF-01	10.0595
			TCGA-EW-A1P6-01	8.476
			TCGA-A2-A3XZ-01	8.3485
			TCGA-BH-A0C1-01	10.1901
			TCGA-BH-A0AV-01	10.3689
			TCGA-D8-A1JD-01	8.0263
			TCGA-A2-A4RW-01	9.5445
			TCGA-AC-A2FO-01	10.8907
			TCGA-AR-A2LN-01	10.4287
			TCGA-E2-A1BD-01	9.5383
			TCGA-S3-AA14-01	9.1264
			TCGA-A8-A07L-01	8.8843
			TCGA-LL-A5YN-01	9.1253
			TCGA-AR-A24R-01	7.9597
			TCGA-BH-A0DH-01	11.7996
			TCGA-D8-A1XT-01	8.6236
			TCGA-EW-A1IY-01	8.6357
			TCGA-A7-A4SE-01	10.4758
			TCGA-A2-A1FW-01	7.4936
			TCGA-E2-A155-01	6.7236
			TCGA-B6-A3ZX-01	10.628
			TCGA-EW-A1PB-01	12.877
			TCGA-A7-A425-01	10.015
			TCGA-LL-A9Q3-01	7.9075
			TCGA-AN-A0FJ-01	10.7553
			TCGA-AN-A03Y-01	7.7069
			TCGA-E2-A15M-01	9.1967
			TCGA-OL-A66J-01	9.9698
			TCGA-AN-A04D-01	8.5652
			TCGA-A8-A08I-01	9.1778
			TCGA-B6-A40C-01	9.3569
			TCGA-A8-A08F-01	9.4577
			TCGA-BH-A0B3-01	11.4976
			TCGA-AO-A12G-01	9.0262
			TCGA-AC-A6IX-06	10.8973
			TCGA-AQ-A04J-01	11.6443
			TCGA-C8-A1HM-01	8.8133
			TCGA-A2-A3XX-01	8.7405
			TCGA-EW-A1P1-01	10.5706
			TCGA-A2-A0YM-01	8.7807
			TCGA-E9-A3X8-01	11.0712
			TCGA-A8-A08Z-01	8.74
			TCGA-D8-A27F-01	8.178
			TCGA-AN-A041-01	9.0975
			TCGA-AR-A0U3-01	8.8026
			TCGA-A2-A0CL-01	8.4895
			TCGA-LL-A5YP-01	11.0769
			TCGA-AC-A3EH-01	10.8715
			TCGA-AN-A04C-01	7.2588
			TCGA-E9-A1RC-01	10.8395
			TCGA-AC-A2FK-01	11.2333
			TCGA-D8-A1XB-01	10.7068
			TCGA-A2-A0D3-01	9.4094
			TCGA-E2-A152-01	9.3885
			TCGA-GM-A3NY-01	8.9978
			TCGA-AC-A2B8-01	9.8862
			TCGA-E2-A1B0-01	8.4575
			TCGA-BH-A1EU-01	10.5218
			TCGA-AR-A1AK-01	9.7089
			TCGA-E9-A2JS-01	9.3536
			TCGA-GM-A5PV-01	8.7675
			TCGA-AQ-A54O-01	10.531
			TCGA-AC-A6IX-01	9.3337
			TCGA-C8-A1HK-01	8.253
			TCGA-AN-A0FL-01	11.6718
			TCGA-BH-A1FN-01	8.2054
			TCGA-A2-A25E-01	7.4862
			TCGA-A2-A0YC-01	8.6518
			TCGA-A8-A09V-01	9.7449
			TCGA-A2-A0CT-01	8.9097
			TCGA-E9-A22E-01	10.0622
			TCGA-BH-A18Q-01	8.3688
			TCGA-A2-A1FV-01	9.1185
			TCGA-AO-A03L-01	9.3076
			TCGA-E2-A15E-06	7.0035
			TCGA-BH-A1ES-06	8.4667
			TCGA-B6-A0WV-01	8.7058
			TCGA-AN-A0XW-01	9.2931
			TCGA-AC-A23G-01	10.8779
			TCGA-AC-A3QQ-01	9.552
			TCGA-EW-A1P8-01	11.1254
			TCGA-B6-A0I2-01	10.5324
			TCGA-A2-A0CX-01	11.909
			TCGA-B6-A0RI-01	8.6201
			TCGA-B6-A0WX-01	11.4399
			TCGA-BH-A42U-01	10.948
			TCGA-A8-A09G-01	10.2162
			TCGA-C8-A26W-01	9.4102
			TCGA-AO-A03M-01	8.9456
			TCGA-E2-A1LB-01	8.8233
			TCGA-BH-A0DX-01	10.6248
			TCGA-AC-A6NO-01	9.8497
			TCGA-EW-A1J5-01	10.1056
			TCGA-AN-A0XV-01	9.6435
			TCGA-BH-A1F5-01	9.1768
			TCGA-A8-A07I-01	7.7204
			TCGA-C8-A12W-01	9.1145
			TCGA-AC-A8OQ-01	10.2504
			TCGA-A7-A4SF-01	9.3041
			TCGA-EW-A6SC-01	9.7304
			TCGA-AO-A1KR-01	8.0437
			TCGA-EW-A1PD-01	8.9695
			TCGA-EW-A1PC-01	10.6392
			TCGA-E2-A10B-01	9.3142
			TCGA-AR-A0TQ-01	8.4932
			TCGA-A2-A0EX-01	9.3575
			TCGA-E2-A14N-01	9.1754
			TCGA-5L-AAT0-01	10.1698
			TCGA-AR-A1AN-01	9.445
			TCGA-D8-A1X5-01	8.6479
			TCGA-A2-A1G6-01	10.1516
			TCGA-A2-A04T-01	7.6998
			TCGA-B6-A0IJ-01	9.3208
			TCGA-AR-A256-01	12.7484
			TCGA-A7-A3J1-01	9.8287
			TCGA-C8-A12O-01	9.3463
			TCGA-E9-A249-01	10.6948
			TCGA-UL-AAZ6-01	8.3146
			TCGA-A8-A08R-01	10.9687
			TCGA-A2-A0T4-01	10.4534
			TCGA-BH-A0AZ-01	10.2543
			TCGA-AO-A03U-01	11.0809
			TCGA-A2-A0CO-01	10.2288
			TCGA-D8-A1JE-01	9.6026
			TCGA-BH-A0H0-01	9.4449
			TCGA-AR-A5QP-01	11.1372
			TCGA-D8-A27R-01	8.2653
			TCGA-C8-A278-01	9.2558
			TCGA-A7-A13G-01	9.9407
			TCGA-A8-A079-01	6.8178
			TCGA-A2-A0EP-01	10.3239
			TCGA-A2-A0T0-01	10.4025
			TCGA-D8-A27I-01	10.983
			TCGA-BH-A0EI-01	9.9391
			TCGA-E2-A15A-01	8.9076
			TCGA-AC-A2FM-01	10.4124
			TCGA-BH-A1EY-01	8.9454
			TCGA-AN-A0FT-01	9.1689
			TCGA-E9-A1NF-01	10.1025
			TCGA-BH-A0B6-01	9.0726
			TCGA-C8-A130-01	8.642
			TCGA-A2-A0ER-01	9.2269
			TCGA-A2-A0EQ-01	9.4963
			TCGA-D8-A1XL-01	7.5219
			TCGA-C8-A12N-01	9.9303
			TCGA-GM-A2DO-01	9.3413
			TCGA-A8-A0AD-01	9.6973
			TCGA-Z7-A8R5-01	10.8949
			TCGA-A8-A07S-01	10.0544
			TCGA-BH-A0HI-01	9.1654
			TCGA-AN-A0FV-01	10.5404
			TCGA-AC-A23E-01	8.7703
			TCGA-AQ-A7U7-01	9.7048
			TCGA-C8-A26X-01	10.6074
			TCGA-D8-A1XJ-01	7.4153
			TCGA-A8-A08X-01	8.3773
			TCGA-B6-A1KN-01	7.926
			TCGA-AR-A1AM-01	10.1518
			TCGA-A2-A4S0-01	9.9757
			TCGA-AO-A1KP-01	8.7617
			TCGA-EW-A1OX-01	9.6856
			TCGA-E9-A1NC-01	9.9509
			TCGA-LL-A740-01	9.9811
			TCGA-BH-A0C3-01	10.2543
			TCGA-BH-A0H9-01	8.5693
			TCGA-D8-A1X8-01	8.694
			TCGA-E9-A22A-01	10.1333
			TCGA-AR-A1AI-01	12.01
			TCGA-AC-A2BK-01	10.1606
			TCGA-A7-A13H-01	9.4214
			TCGA-LL-A6FQ-01	9.0651
			TCGA-C8-A1HO-01	8.6432
			TCGA-D8-A1XO-01	11.2912
			TCGA-E2-A1LE-01	10.8324
			TCGA-E2-A15J-01	8.4662
			TCGA-A7-A0DB-01	9.8032
			TCGA-BH-A1FE-01	9.8087
			TCGA-D8-A27G-01	9.3523
			TCGA-BH-A42T-01	9.9044
			TCGA-AN-A0FY-01	8.2844
			TCGA-B6-A0X5-01	10.0589
			TCGA-A2-A0YK-01	10.2243
			TCGA-A7-A0CG-01	9.9479
			TCGA-AN-A0FW-01	8.7992
			TCGA-D8-A27P-01	10.455
			TCGA-BH-A0DS-01	10.1834
			TCGA-E2-A1L6-01	9.151
			TCGA-BH-A0DG-01	9.5844
			TCGA-A2-A0CP-01	10.1366
			TCGA-BH-A5IZ-01	12.1614
			TCGA-A8-A09W-01	10.0312
			TCGA-E2-A107-01	10.6225
			TCGA-AR-A252-01	8.472
			TCGA-C8-A12Z-01	9.8362
			TCGA-BH-A202-01	9.1372
			TCGA-AO-A1KT-01	8.7793
			TCGA-D8-A1XW-01	11.2353
			TCGA-D8-A1JU-01	11.0209
			TCGA-E9-A1N5-01	9.4992
			TCGA-A2-A4S1-01	8.6193
			TCGA-E2-A153-01	10.6961
			TCGA-A2-A0YG-01	9.1614
			TCGA-BH-A0B7-01	9.318
			TCGA-D8-A1X6-01	4.9708
			TCGA-BH-A0BL-01	11.6589
			TCGA-BH-A0DO-01	10.5874
			TCGA-A2-A04Q-01	11.4175
			TCGA-BH-A1FE-06	9.2421
			TCGA-E9-A1NI-01	9.174
			TCGA-BH-A0HY-01	8.9103
			TCGA-AR-A24T-01	10.1221
			TCGA-AO-A0JA-01	8.9906
			TCGA-D8-A1XZ-01	7.9943
			TCGA-C8-A8HP-01	9.1618
			TCGA-E9-A5FL-01	9.2346
			TCGA-E2-A15F-01	9.9783
			TCGA-A2-A3XT-01	10.0653
			TCGA-B6-A0X7-01	9.7811
			TCGA-3C-AALJ-01	8.4097
			TCGA-B6-A0X1-01	12.4341

## Sheet: TCGA-Colon
Supplementary Table 1: SCARA3 mRNA analysis in the TCGA-Colon database associated with Figure 1a
TCGA-Colon-normal	SCARA3		TCGA-Colon-cancer	SCARA3
TCGA-AA-3663-11	9.2118		TCGA-CA-5256-01	6.8337
TCGA-AA-3712-11	8.2641		TCGA-AZ-6599-01	5.5184
TCGA-A6-5667-11	8.3232		TCGA-AA-3655-01	6.2233
TCGA-A6-2675-11	10.0022		TCGA-A6-6137-01	6.9622
TCGA-AA-3516-11	8.0914		TCGA-CK-4952-01	3.3227
TCGA-AZ-6598-11	9.659		TCGA-A6-5657-01	8.7021
TCGA-A6-5662-11	9.2307		TCGA-AD-6963-01	6.1251
TCGA-AZ-6605-11	11.3384
TCGA-A6-2682-11	7.9125		TCGA-A6-6138-01	6.2166
TCGA-AZ-6599-11	9.3331		TCGA-A6-A567-01	6.663
TCGA-F4-6704-11	9.4084
TCGA-AA-3518-11	8.5136		TCGA-D5-6928-01	7.0276
TCGA-AA-3531-11	8.3477		TCGA-AZ-6598-01	4.3532
TCGA-AA-3534-11	8.3511		TCGA-D5-6931-01	6.9434
TCGA-AA-3713-11	7.5714		TCGA-G4-6295-01	6.4188
TCGA-A6-2684-11	7.6895		TCGA-AA-A01X-01	9.8661
TCGA-A6-5665-11	8.4065		TCGA-AZ-4313-01	5.4909
TCGA-A6-2680-11	8.7139		TCGA-DM-A0XD-01	5.2436
TCGA-AA-3511-11	8.9969		TCGA-D5-6535-01	6.2667
TCGA-AA-3522-11	8.4133		TCGA-AA-3509-01	6.8013
TCGA-A6-2679-11	8.6107		TCGA-DM-A28E-01	5.4482
TCGA-A6-2683-11	7.9757
TCGA-AA-3660-11	8.448		TCGA-G4-6307-01	7.2075
TCGA-A6-2685-11	8.0875		TCGA-A6-2682-01	7.0416
TCGA-A6-5659-11	7.6641		TCGA-CM-5868-01	6.6735
TCGA-AZ-6600-11	8.8312		TCGA-CK-4947-01	6.6424
TCGA-AA-3655-11	8.5152		TCGA-D5-5540-01	4.1891
TCGA-A6-2686-11	8.3154		TCGA-A6-4105-01	7.0015
TCGA-AA-3662-11	8.3233		TCGA-A6-6651-01	10.1347
TCGA-AA-3525-11	8.1491		TCGA-G4-6625-01	7.5604
TCGA-AA-3517-11	8.6593		TCGA-CM-5860-01	5.9862
TCGA-AA-3496-11	10.1138		TCGA-DM-A28G-01	5.4176
TCGA-AA-3697-11	9.3546		TCGA-A6-5666-01	9.3409
TCGA-AZ-6603-11	9.7142
TCGA-AZ-6601-11	9.5149
TCGA-A6-2678-11	8.4215		TCGA-AZ-6605-01	8.3652
TCGA-AA-3514-11	7.9972		TCGA-CA-5797-01	6.2228
TCGA-AA-3520-11	7.9021		TCGA-D5-6930-01	8.0332
TCGA-A6-2671-11	8.6729		TCGA-5M-AAT4-01	6.2455
TCGA-AA-3527-11	8.3438		TCGA-AA-3685-01	5.9969
TCGA-AA-3489-11	9.2375		TCGA-D5-6924-01	9.2501
			TCGA-CA-6718-01	6.836
			TCGA-AZ-6603-01	7.2619
			TCGA-CM-5862-01	4.7274
			TCGA-AA-A01Z-01	4.8093
			TCGA-DM-A0X9-01	6.3736
			TCGA-A6-A566-01	8.5984
			TCGA-D5-6534-01	9.3641
			TCGA-CK-6746-01	7.0286
			TCGA-A6-5656-01	5.6182
			TCGA-5M-AAT6-01	7.6847
			TCGA-QG-A5Z1-01	6.4058
			TCGA-CK-4951-01	7.1076
			TCGA-CM-6680-01	8.224
			TCGA-CK-5913-01	5.7663
			TCGA-CM-6172-01	6.9042
			TCGA-G4-6309-01	6.296
			TCGA-F4-6461-01	8.3354
			TCGA-G4-6299-01	6.9363
			TCGA-CM-6168-01	8.144
			TCGA-AD-A5EK-01	7.5921
			TCGA-AM-5820-01	7.5867
			TCGA-A6-6648-01	6.7883
			TCGA-CA-6717-01	8.1301
			TCGA-AU-6004-01	7.4907
			TCGA-A6-2684-01	7.3877
			TCGA-DM-A1HB-01	5.5527
			TCGA-A6-2685-01	9.214
			TCGA-F4-6856-01	5.5797
			TCGA-AA-3492-01	4.9452
			TCGA-G4-6294-01	5.2152
			TCGA-WS-AB45-01	8.8303
			TCGA-CK-5916-01	6.4749
			TCGA-NH-A50V-01	6.619
			TCGA-NH-A6GA-01	7.2781
			TCGA-F4-6460-01	8.2125
			TCGA-F4-6806-01	7.5012
			TCGA-G4-6304-01	5.5634
			TCGA-QG-A5YW-01	6.982
			TCGA-AD-6965-01	5.5695
			TCGA-D5-6920-01	6.6355
			TCGA-DM-A280-01	6.4087
			TCGA-G4-6297-01	7.8966
			TCGA-G4-6302-01	10.0432
			TCGA-QL-A97D-01	7.2359
			TCGA-CA-6716-01	7.1699
			TCGA-CA-6715-01	8.4104
			TCGA-CM-4743-01	5.006
			TCGA-A6-6654-01	8.9437
			TCGA-5M-AAT5-01	6.3509
			TCGA-G4-6627-01	8.5869
			TCGA-A6-5664-01	9.0565
			TCGA-CM-6167-01	10.0539
			TCGA-AD-6548-01	6.7334
			TCGA-F4-6805-01	8.8164
			TCGA-A6-6780-01	5.3058
			TCGA-DM-A1HA-01	3.9045
			TCGA-CM-6676-01	7.4985
			TCGA-A6-6650-01	5.9162
			TCGA-NH-A6GB-01	4.5383
			TCGA-A6-6652-01	4.8179
			TCGA-CM-6164-01	8.4736
			TCGA-D5-6536-01	7.8033
			TCGA-G4-6588-01	4.8094
			TCGA-4N-A93T-01	6.1723
			TCGA-F4-6459-01	8.5466
			TCGA-T9-A92H-01	5.2
			TCGA-D5-5538-01	6.25
			TCGA-CK-4948-01	7.5227
			TCGA-AA-3506-01	7.052
			TCGA-CM-6166-01	5.5761
			TCGA-CK-5914-01	5.1468
			TCGA-AY-6196-01	9.6769
			TCGA-F4-6809-01	9.1059
			TCGA-CM-6171-01	6.0977
			TCGA-CM-5863-01	7.1968
			TCGA-D5-6539-01	7.5582
			TCGA-NH-A8F7-01	8.9113
			TCGA-D5-5541-01	6.5507
			TCGA-F4-6808-01	7.0231
			TCGA-DM-A285-01	7.0477
			TCGA-G4-6314-01	8.4147
			TCGA-A6-6781-01	7.6708
			TCGA-F4-6807-01	8.7154
			TCGA-AY-A54L-01	7.9897
			TCGA-A6-5661-01	5.6
			TCGA-DM-A288-01	4.3248
			TCGA-QG-A5YX-01	6.1656
			TCGA-AD-A5EJ-01	7.3469
			TCGA-G4-6628-01	6.1342
			TCGA-D5-6531-01	5.2581
			TCGA-DM-A28M-01	6.8015
			TCGA-CK-6751-01	6.1875
			TCGA-F4-6854-01	7.8191
			TCGA-A6-6142-01	7.5764
			TCGA-NH-A8F8-01	7.839
			TCGA-AM-5821-01	6.0052
			TCGA-D5-5537-01	6.1948
			TCGA-CM-6677-01	6.2888
			TCGA-AD-6888-01	8.6932
			TCGA-AZ-4615-01	5.9378
			TCGA-AA-3662-01	7.6691
			TCGA-DM-A28C-01	6.9571
			TCGA-NH-A8F7-06	4.7659
			TCGA-DM-A1DA-01	5.0641
			TCGA-F4-6569-01	9.141
			TCGA-CM-6674-01	6.4854
			TCGA-CK-4950-01	6.9217
			TCGA-DM-A1D9-01	5.3364
			TCGA-CA-6719-01	7.6296
			TCGA-CM-6675-01	9.547
			TCGA-D5-6533-01	7.6425
			TCGA-A6-6782-01	8.1789
			TCGA-D5-5539-01	6.6657
			TCGA-CK-5912-01	5.4066
			TCGA-CM-4751-01	6.9641
			TCGA-AZ-4614-01	3.8962
			TCGA-A6-6140-01	5.2315
			TCGA-NH-A6GC-01	6.1308
			TCGA-AA-3495-01	6.0317
			TCGA-CM-4744-01	3.2484
			TCGA-AD-6895-01	7.0932
			TCGA-AD-6889-01	4.3902
			TCGA-AD-5900-01	6.8206
			TCGA-D5-6540-01	5.4646
			TCGA-AZ-5407-01	6.5717
			TCGA-G4-6311-01	6.817
			TCGA-D5-6923-01	7.1499
			TCGA-DM-A1D7-01	5.6888
			TCGA-AY-A71X-01	6.7057
			TCGA-CA-5254-01	6.5282
			TCGA-CM-5349-01	7.466
			TCGA-AZ-4682-01	7.8191
			TCGA-CM-5344-01	7.7681
			TCGA-NH-A50T-01	4.8933
			TCGA-AY-6386-01	5.2121
			TCGA-CA-5255-01	4.3908
			TCGA-DM-A1DB-01	6.3089
			TCGA-DM-A28F-01	4.7245
			TCGA-AA-A02Y-01	4.2493
			TCGA-D5-6932-01	6.0035
			TCGA-AD-6899-01	8.0973
			TCGA-AY-6197-01	4.9659
			TCGA-AA-3660-01	7.3977
			TCGA-A6-5660-01	6.338
			TCGA-D5-6541-01	6.0229
			TCGA-CM-4747-01	6.0742
			TCGA-AA-3511-01	7.0071
			TCGA-DM-A28H-01	5.5004
			TCGA-G4-6303-01	6.7781
			TCGA-CM-5861-01	7.1022
			TCGA-CM-6161-01	6.8498
			TCGA-NH-A50U-01	7.8334
			TCGA-AZ-6607-01	8.5596
			TCGA-G4-6298-01	7.1875
			TCGA-D5-6538-01	7.4964
			TCGA-CM-6679-01	7.3044
			TCGA-AZ-4323-01	9.2389
			TCGA-G4-6322-01	5.2067
			TCGA-CM-5864-01	6.5596
			TCGA-CK-6747-01	5.2793
			TCGA-CM-6163-01	7.5131
			TCGA-AA-3713-01	6.0328
			TCGA-A6-A56B-01	7.0422
			TCGA-CM-5348-01	7.8807
			TCGA-AY-5543-01	7.3493
			TCGA-CM-6169-01	6.3075
			TCGA-AZ-6606-01	5.2164
			TCGA-RU-A8FL-01	5.1687
			TCGA-CM-6678-01	5.518
			TCGA-A6-6649-01	7.2615
			TCGA-AA-3675-01	5.7893
			TCGA-A6-5665-01	4.818
			TCGA-DM-A0XF-01	5.0876
			TCGA-F4-6855-01	8.488
			TCGA-QG-A5Z2-01	7.6865
			TCGA-AA-3489-01	9.2957
			TCGA-A6-5662-01	6.5085
			TCGA-DM-A1D6-01	4.5601
			TCGA-AY-A69D-01	6.6088
			TCGA-D5-6898-01	7.257
			TCGA-D5-6530-01	5.6597
			TCGA-DM-A28A-01	7.0007
			TCGA-D5-6532-01	5.85
			TCGA-F4-6703-01	9.3491
			TCGA-DM-A1D0-01	6.4962
			TCGA-D5-6929-01	7.8177
			TCGA-F4-6704-01	7.4227
			TCGA-D5-7000-01	6.4406
			TCGA-AZ-6601-01	7.648
			TCGA-AZ-4684-01	9.3677
			TCGA-G4-6317-02	4.8915
			TCGA-CM-6165-01	7.1429
			TCGA-AZ-5403-01	6.5759
			TCGA-AY-A8YK-01	7.6753
			TCGA-A6-6653-01	5.8459
			TCGA-G4-6586-01	5.6414
			TCGA-AA-A01P-01	6.4746
			TCGA-AA-3502-01	4.8828
			TCGA-AA-3697-01	6.1365
			TCGA-AD-6890-01	5.8366
			TCGA-AZ-4315-01	4.6102
			TCGA-A6-5667-01	7.564
			TCGA-G4-6293-01	6.8913
			TCGA-AA-3712-01	6.8435
			TCGA-AZ-4616-01	6.8959
			TCGA-AA-A02K-01	7.8971
			TCGA-G4-6323-01	8.7103
			TCGA-F4-6857-01	8.9216
			TCGA-DM-A282-01	7.9399
			TCGA-DM-A1D8-01	4.7949
			TCGA-NH-A5IV-01	5.6592
			TCGA-AD-6901-01	8.2402
			TCGA-CK-6748-01	7.8212
			TCGA-A6-6141-01	6.5901
			TCGA-3L-AA1B-01	7.4989
			TCGA-AA-3496-01	7.7948
			TCGA-CM-6170-01	7.1366
			TCGA-AU-3779-01	7.3076
			TCGA-G4-6315-01	5.8724
			TCGA-G4-6310-01	8.4065
			TCGA-5M-AATA-01	6.7275
			TCGA-A6-5659-01	7.1964
			TCGA-D5-6537-01	7.5719
			TCGA-AA-3663-01	6.2322
			TCGA-D5-6529-01	7.6785
			TCGA-D5-6927-01	6.5815
			TCGA-A6-A565-01	8.0354
			TCGA-A6-2675-01	7.806
			TCGA-G4-6306-01	3.9799
			TCGA-G4-6320-01	4.9655
			TCGA-DM-A28K-01	4.0941
			TCGA-AZ-6600-01	7.5651
			TCGA-D5-6926-01	7.3925
			TCGA-AD-6964-01	8.4399
			TCGA-A6-2686-01	6.1037
			TCGA-AZ-6608-01	5.7781
			TCGA-5M-AATE-01	7.7215
			TCGA-CK-5915-01	5.3406
			TCGA-D5-6922-01	8.0354
			TCGA-G4-6321-01	6.4587
			TCGA-A6-A5ZU-01	7.074
			TCGA-F4-6463-01	7.3219
			TCGA-AA-3526-01	7.3542
			TCGA-F4-6570-01	7.483
			TCGA-G4-6317-01	6.7035
			TCGA-SS-A7HO-01	6.8125
			TCGA-4T-AA8H-01	7.6
			TCGA-CM-6162-01	8.0742
			TCGA-DM-A1D4-01	7.6697
			TCGA-QG-A5YV-01	6.8814
			TCGA-CA-5796-01	5.4741
			TCGA-G4-6626-01	3.9921

## Sheet: TCGA-Head and Neck
Supplementary Table 1: SCARA3 mRNA analysis in the TCGA-Head and Neck database associated with Figure 1a
TCGA-Head and Neck _normal	SCARA3		TCGA-Head and Neck _Cancer	SCARA3
TCGA-CV-7261-11	10.608		TCGA-CR-7383-01	10.08
TCGA-CV-7245-11	11.1263		TCGA-CR-7398-01	9.8303
TCGA-CV-7434-11	10.8492		TCGA-CV-A6JT-01	7.4046
TCGA-CV-7406-11	9.2686		TCGA-HD-8635-01	8.329
TCGA-CV-7424-11	11.1778		TCGA-CR-6481-01	10.4692
TCGA-CV-6943-11	9.3121		TCGA-CR-7395-01	7.041
TCGA-HD-8635-11	10.4322
TCGA-CV-6934-11	11.1303		TCGA-BB-7863-01	3.8023
TCGA-CV-6935-11	10.6658		TCGA-CV-7427-01	6.4556
TCGA-CV-6956-11	10.3981		TCGA-CV-6436-01	8.3722
TCGA-CV-7178-11	11.1556		TCGA-CN-A63V-01	7.4866
TCGA-CV-7242-11	11.1011
TCGA-CV-7432-11	12.9162		TCGA-BA-A6DE-01	6.6798
TCGA-CV-7425-11	8.3501		TCGA-CV-7177-01	11.1351
TCGA-CV-7437-11	10.9921		TCGA-P3-A6T4-01	8.1084
TCGA-CV-7183-11	9.5117
TCGA-CV-7423-11	10.1173		TCGA-DQ-5631-01	8.0136
TCGA-CV-7177-11	10.596
TCGA-CV-7235-11	12.8012		TCGA-CQ-A4CA-01	8.536
TCGA-CV-6959-11	9.3443		TCGA-CR-7365-01	9.0795
TCGA-CV-7250-11	10.4162		TCGA-F7-A61W-01	7.9791
TCGA-CV-7097-11	10.8911		TCGA-CV-6937-01	8.7691
TCGA-CV-7103-11	9.8313		TCGA-CQ-7069-01	6.9223
TCGA-H7-A6C4-11	8.9026		TCGA-D6-A74Q-01	10.7791
TCGA-CV-6960-11	10.1223		TCGA-KU-A66T-01	6.2271
TCGA-CV-6939-11	10.6284		TCGA-CN-4728-01	8.4401
TCGA-CV-6955-11	10.0036		TCGA-CR-7401-01	9.1244
TCGA-CV-7238-11	10.8153		TCGA-CN-A63T-01	8.6078
TCGA-WA-A7GZ-11	9.5196		TCGA-CV-5976-01	5.6065
TCGA-CV-6961-11	8.402		TCGA-CV-7254-01	11.0249
TCGA-CV-6938-11	10.233		TCGA-BB-A6UO-01	7.5795
TCGA-CV-6933-11	10.0122		TCGA-CR-6470-01	9.1471
TCGA-CV-7255-11	11.0039		TCGA-CV-7437-01	9.8847
TCGA-HD-A6I0-11	9.9694
TCGA-CV-7101-11	11.1977
TCGA-CV-6936-11	10.6937		TCGA-CV-7411-01	6.8012
TCGA-CV-7252-11	9.7543		TCGA-D6-A6EP-01	11.0289
TCGA-CV-7438-11	10.085
TCGA-CV-7416-11	9.7059		TCGA-BB-A5HZ-01	7.1069
TCGA-CV-6962-11	11.244		TCGA-CR-6480-01	8.2152
TCGA-CV-7440-11	10.0385
TCGA-CV-7091-11	10.4655		TCGA-IQ-A61E-01	7.3165
TCGA-HD-A6HZ-11	10.5294		TCGA-CV-7415-01	7.163
TCGA-H7-A6C5-11	10.4776		TCGA-CN-6988-01	10.2158
			TCGA-CV-5444-01	9.1293
			TCGA-CQ-A4C7-01	8.5169
			TCGA-CN-5365-01	7.0777
			TCGA-DQ-5624-01	7.7912
			TCGA-CR-7370-01	11.9783
			TCGA-BA-5559-01	10.2595
			TCGA-CV-7247-01	8.3799
			TCGA-CR-7391-01	9.4253
			TCGA-CV-A6JU-01	9.2644
			TCGA-DQ-7591-01	8.0904
			TCGA-T3-A92M-01	8.847
			TCGA-CN-5374-01	9.0248
			TCGA-CR-7369-01	9.234
			TCGA-RS-A6TO-01	7.9224
			TCGA-BA-6868-01	9.8238
			TCGA-F7-7848-01	10.2693
			TCGA-CR-7376-01	10.0722
			TCGA-CV-7421-01	9.5305
			TCGA-CQ-5325-01	7.7252
			TCGA-CV-7433-01	8.7202
			TCGA-CN-6012-01	10.5389
			TCGA-CV-A45Z-01	9.573
			TCGA-BA-A6DG-01	7.1419
			TCGA-CN-4729-01	9.4963
			TCGA-CV-5979-01	9.656
			TCGA-CV-A45U-01	9.2834
			TCGA-DQ-7590-01	8.5024
			TCGA-CR-7388-01	9.9058
			TCGA-BA-A4IG-01	8.7266
			TCGA-P3-A5Q6-01	7.7888
			TCGA-CV-7180-01	10.242
			TCGA-CR-6492-01	9.7161
			TCGA-CN-6992-01	10.3567
			TCGA-CR-7373-01	9.3893
			TCGA-CR-7371-01	10.7205
			TCGA-BA-4074-01	8.1647
			TCGA-CV-7435-01	9.4863
			TCGA-DQ-7595-01	10.7495
			TCGA-BA-A6DB-01	9.5897
			TCGA-CN-6021-01	9.4303
			TCGA-D6-6825-01	7.3008
			TCGA-CN-6998-01	3.7469
			TCGA-CV-6948-01	9.0648
			TCGA-UF-A7JC-01	9.4152
			TCGA-MT-A7BN-01	8.7291
			TCGA-BA-A6DA-01	6.5604
			TCGA-CV-A468-01	8.985
			TCGA-UF-A71E-01	9.558
			TCGA-HD-7754-01	9.7095
			TCGA-D6-A6ES-01	4.45
			TCGA-CV-7434-01	6.8262
			TCGA-IQ-A61I-01	7.2082
			TCGA-CN-4736-01	7.9857
			TCGA-BA-7269-01	8.0848
			TCGA-CV-6433-01	9.9726
			TCGA-CR-7385-01	9.9506
			TCGA-CV-6441-01	9.8184
			TCGA-CV-5978-01	10.6749
			TCGA-CN-6017-01	8.4128
			TCGA-CN-5367-01	8.478
			TCGA-CV-7252-01	5.8159
			TCGA-QK-A6IG-01	9.8089
			TCGA-CV-A45R-01	8.181
			TCGA-UF-A7JV-01	8.6799
			TCGA-CX-7219-01	7.1758
			TCGA-BA-A6D8-01	10.1082
			TCGA-CR-7382-01	9.7228
			TCGA-CV-6953-01	6.4813
			TCGA-CN-6022-01	10.0482
			TCGA-CQ-6221-01	9.2695
			TCGA-HD-7753-01	8.5068
			TCGA-H7-8502-01	7.0787
			TCGA-CN-6020-01	7.7108
			TCGA-P3-A5QA-01	9.6437
			TCGA-CQ-7072-01	9.7648
			TCGA-CN-6016-01	9.0775
			TCGA-CR-5248-01	9.8253
			TCGA-D6-6823-01	9.702
			TCGA-MT-A67F-01	5.6066
			TCGA-CN-4725-01	7.5545
			TCGA-CV-A463-01	7.1828
			TCGA-BA-4078-01	10.375
			TCGA-CV-7245-01	7.7841
			TCGA-QK-A8ZB-01	8.8097
			TCGA-CN-5363-01	7.4331
			TCGA-CV-A45P-01	8.0674
			TCGA-CV-7568-01	8.6504
			TCGA-CN-4722-01	10.0094
			TCGA-BB-4224-01	7.7961
			TCGA-CQ-5326-01	8.5381
			TCGA-BB-7861-01	6.1925
			TCGA-CR-6487-01	7.0591
			TCGA-BA-A6DI-01	9.7355
			TCGA-CN-6994-01	8.7884
			TCGA-P3-A6T6-01	10.8253
			TCGA-CN-4739-01	9.8202
			TCGA-DQ-7594-01	10.6083
			TCGA-CV-A45W-01	9.3362
			TCGA-BA-5556-01	9.0709
			TCGA-QK-AA3K-01	8.0724
			TCGA-CN-4727-01	5.9744
			TCGA-BB-7864-01	7.9743
			TCGA-CV-5966-01	9.8371
			TCGA-CR-6482-01	10.6764
			TCGA-CV-6936-01	7.4759
			TCGA-CQ-5332-01	10.0349
			TCGA-CN-4734-01	7.5038
			TCGA-CQ-5327-01	8.9486
			TCGA-CV-A460-01	10.4855
			TCGA-UF-A71A-01	9.5482
			TCGA-BA-A4IF-01	9.5423
			TCGA-F7-A50J-01	7.5387
			TCGA-CV-7100-01	8.9349
			TCGA-CQ-A4C9-01	11.4881
			TCGA-CR-7374-01	10.2545
			TCGA-CV-A6JZ-01	7.1895
			TCGA-D6-6827-01	8.6832
			TCGA-CQ-7068-01	8.4573
			TCGA-BA-5152-01	6.8801
			TCGA-CN-A49B-01	7.6453
			TCGA-CV-A6JN-01	6.7944
			TCGA-CN-4723-01	9.8374
			TCGA-CN-A6V7-01	8.7055
			TCGA-HD-8634-01	7.7232
			TCGA-CV-6945-01	8.2922
			TCGA-DQ-7588-01	9.4004
			TCGA-DQ-5630-01	7.3755
			TCGA-CV-7429-01	10.4842
			TCGA-CN-4737-01	8.3233
			TCGA-D6-A6EQ-01	8.6464
			TCGA-D6-A4ZB-01	8.6541
			TCGA-CQ-5323-01	8.7309
			TCGA-DQ-5625-01	5.5254
			TCGA-CV-A6K2-01	5.465
			TCGA-IQ-A61G-01	8.791
			TCGA-BA-6869-01	8.781
			TCGA-F7-A61S-01	7.1267
			TCGA-BB-7871-01	9.0313
			TCGA-CV-A6JE-01	5.864
			TCGA-DQ-7589-01	10.4584
			TCGA-CN-4740-01	8.5827
			TCGA-CV-A45V-01	7.3336
			TCGA-UP-A6WW-01	5.032
			TCGA-CN-4742-01	8.079
			TCGA-CV-6942-01	8.4139
			TCGA-CR-6477-01	9.0838
			TCGA-CX-7085-01	9.7337
			TCGA-CR-6473-01	10.5706
			TCGA-BB-7872-01	6.3729
			TCGA-D6-6517-01	7.929
			TCGA-CN-A641-01	7.5426
			TCGA-IQ-A6SH-01	7.4748
			TCGA-CV-7091-01	7.749
			TCGA-CV-5430-01	8.7822
			TCGA-F7-8489-01	8.6677
			TCGA-UF-A7JF-01	10.6419
			TCGA-IQ-7630-01	7.3351
			TCGA-BA-4077-01	10.4367
			TCGA-BB-7870-01	9.6889
			TCGA-CR-6478-01	8.4555
			TCGA-CN-A642-01	5.8836
			TCGA-CN-6018-01	8.4418
			TCGA-CN-6010-01	11.7703
			TCGA-CV-A45Q-01	7.0178
			TCGA-CQ-6222-01	7.6037
			TCGA-CR-5243-01	8.5304
			TCGA-D6-8568-01	9.0494
			TCGA-P3-A6T3-01	6.4565
			TCGA-C9-A480-01	8.4305
			TCGA-CR-6488-01	9.646
			TCGA-DQ-7592-01	8.9646
			TCGA-UF-A71B-01	9.2702
			TCGA-T2-A6X2-01	6.6243
			TCGA-CV-6940-01	9.9648
			TCGA-CV-7413-01	8.6239
			TCGA-CR-7404-01	9.5751
			TCGA-CV-7432-01	9.8129
			TCGA-CV-5440-01	9.0298
			TCGA-CQ-A4CE-01	8.3503
			TCGA-CV-7422-01	10.0904
			TCGA-CV-6950-01	10.6356
			TCGA-CV-A45X-01	6.5412
			TCGA-CV-7263-01	9.6225
			TCGA-CV-7410-01	8.3316
			TCGA-CV-A45T-01	9.4548
			TCGA-BB-4217-01	10.3271
			TCGA-CV-7406-01	10.2765
			TCGA-CV-7089-01	8.7846
			TCGA-CV-A461-01	8.6614
			TCGA-D6-A6EK-01	8.1155
			TCGA-CN-5359-01	9.6757
			TCGA-CQ-5330-01	8.2873
			TCGA-CV-5977-01	4.8169
			TCGA-BA-A4II-01	6.2467
			TCGA-CR-7402-01	10.3041
			TCGA-CV-5443-01	10.9012
			TCGA-UF-A7JS-01	9.6797
			TCGA-IQ-7632-01	7.7564
			TCGA-CN-4730-01	8.3173
			TCGA-C9-A47Z-01	6.8424
			TCGA-CV-7101-01	9.8819
			TCGA-CQ-6227-01	9.1716
			TCGA-CV-7253-01	8.2025
			TCGA-CV-A6K1-01	6.9775
			TCGA-CR-7377-01	10.1687
			TCGA-HD-7831-01	9.147
			TCGA-CN-4735-01	9.905
			TCGA-BA-6872-01	7.8501
			TCGA-CV-7416-01	9.6724
			TCGA-BB-A5HU-01	6.3924
			TCGA-CQ-A4C6-01	5.549
			TCGA-BB-A5HY-01	7.3864
			TCGA-CV-7099-01	10.2237
			TCGA-KU-A6H7-01	8.321
			TCGA-BB-4225-01	11.8716
			TCGA-CV-6955-01	8.5107
			TCGA-BA-5153-01	11.2382
			TCGA-CN-A6V3-01	8.8351
			TCGA-CV-A6K0-01	10.2962
			TCGA-BA-A6DJ-01	7.6419
			TCGA-CN-4738-01	9.8419
			TCGA-CV-6960-01	8.4935
			TCGA-MZ-A6I9-01	9.7009
			TCGA-CQ-6228-01	7.6151
			TCGA-F7-A622-01	6.589
			TCGA-CV-7236-01	9.2947
			TCGA-RS-A6TP-01	7.1904
			TCGA-HD-A4C1-01	8.4288
			TCGA-CV-7255-01	9.7701
			TCGA-F7-8298-01	9.0955
			TCGA-4P-AA8J-01	9.2711
			TCGA-BA-5558-01	6.7228
			TCGA-P3-A5QF-01	9.0616
			TCGA-CV-5973-01	7.9251
			TCGA-BA-6871-01	10.0518
			TCGA-QK-A8Z7-01	8.9007
			TCGA-CQ-A4CB-01	9.7795
			TCGA-CX-7086-01	9.3517
			TCGA-CR-7390-01	8.6047
			TCGA-P3-A6T5-01	7.8657
			TCGA-CV-7183-01	7.3691
			TCGA-CQ-A4CI-01	11.3519
			TCGA-HD-8224-01	10.6915
			TCGA-QK-A8Z8-01	9.9229
			TCGA-CN-5358-01	8.9009
			TCGA-CN-6989-01	9.3243
			TCGA-CV-6941-01	9.4688
			TCGA-BA-4075-01	9.1581
			TCGA-CR-6484-01	9.1782
			TCGA-CN-6024-01	8.7655
			TCGA-UF-A7JT-01	6.7188
			TCGA-MT-A67D-01	9.1623
			TCGA-CR-7392-01	9.7093
			TCGA-CR-7379-01	9.7353
			TCGA-CX-7082-01	7.4405
			TCGA-H7-A76A-01	9.1654
			TCGA-P3-A6T7-01	6.6153
			TCGA-CN-4733-01	8.9479
			TCGA-TN-A7HI-01	10.4223
			TCGA-CR-7389-01	10.2467
			TCGA-CN-6023-01	10.3705
			TCGA-CV-7430-01	9.677
			TCGA-HD-7832-01	7.6226
			TCGA-T2-A6X0-01	8.597
			TCGA-BB-4228-01	12.1888
			TCGA-HD-A633-01	7.782
			TCGA-F7-A623-01	5.8288
			TCGA-QK-A8ZA-01	9.435
			TCGA-D6-8569-01	8.2851
			TCGA-CV-6943-01	8.7388
			TCGA-CR-7367-01	8.81
			TCGA-IQ-A61H-01	8.4245
			TCGA-CN-A49C-01	8.722
			TCGA-CV-5441-01	5.7901
			TCGA-WA-A7GZ-01	9.1741
			TCGA-CN-A6V1-01	10.2892
			TCGA-CV-5971-01	9.9998
			TCGA-HD-A634-01	7.7333
			TCGA-TN-A7HJ-01	9.4591
			TCGA-CV-A464-01	8.352
			TCGA-CV-5970-01	7.667
			TCGA-BB-7862-01	8.6577
			TCGA-CN-5366-01	7.3051
			TCGA-CV-5431-01	10.5191
			TCGA-CV-A6JM-01	6.401
			TCGA-CR-5247-01	9.8952
			TCGA-D6-A6EN-01	8.3481
			TCGA-P3-A6T8-01	10.1254
			TCGA-F7-A61V-01	9.8047
			TCGA-BA-6873-01	9.2498
			TCGA-UF-A7JK-01	8.7763
			TCGA-H7-8501-01	7.8108
			TCGA-CN-5369-01	8.6278
			TCGA-CN-5356-01	8.5404
			TCGA-CV-7407-01	8.8135
			TCGA-H7-7774-01	9.9408
			TCGA-QK-A6IF-01	9.437
			TCGA-MT-A67A-01	9.2681
			TCGA-CX-A4AQ-01	10.7564
			TCGA-BB-8601-01	9.7101
			TCGA-QK-A6V9-01	8.0114
			TCGA-CR-6493-01	10.6317
			TCGA-CR-7368-01	9.0088
			TCGA-CQ-7065-01	9.4324
			TCGA-F7-A624-01	10.4689
			TCGA-CQ-5334-01	8.6543
			TCGA-CV-6939-01	10.6052
			TCGA-CV-5442-01	3.5206
			TCGA-BB-4227-01	8.4364
			TCGA-CV-7104-01	8.7212
			TCGA-CQ-7063-01	6.9874
			TCGA-CR-5249-01	10.0085
			TCGA-QK-A6II-01	6.4528
			TCGA-UF-A71D-01	9.0546
			TCGA-CQ-A4CH-01	8.1272
			TCGA-CN-4741-01	9.3474
			TCGA-IQ-A61J-01	8.6826
			TCGA-KU-A6H7-06	6.281
			TCGA-CV-7097-01	7.8169
			TCGA-CQ-6218-01	9.2365
			TCGA-CV-6952-01	8.0932
			TCGA-CV-A6JO-01	4.7667
			TCGA-CV-6954-01	7.8424
			TCGA-CN-6013-01	7.151
			TCGA-D6-6515-01	9.1793
			TCGA-BA-A6DD-01	7.9044
			TCGA-CV-6959-01	8.1749
			TCGA-QK-A8Z9-01	7.5706
			TCGA-CV-7414-01	8.3496
			TCGA-CQ-6224-01	9.075
			TCGA-UF-A7JD-01	10.1385
			TCGA-BB-8596-01	10.493
			TCGA-CV-7178-01	8.3617
			TCGA-HD-A6HZ-01	9.0683
			TCGA-DQ-7596-01	9.5509
			TCGA-KU-A66S-01	10.8182
			TCGA-CV-7102-01	9.0145
			TCGA-BA-6870-01	9.0639
			TCGA-CV-7250-01	7.0851
			TCGA-CV-5439-01	8.9694
			TCGA-CV-7440-01	11.0382
			TCGA-UF-A7J9-01	10.2529
			TCGA-CQ-6223-01	6.1337
			TCGA-CR-7394-01	6.8871
			TCGA-CV-7103-01	10.3905
			TCGA-P3-A5Q5-01	9.6832
			TCGA-CN-6019-01	11.2318
			TCGA-CR-7380-01	8.6404
			TCGA-T2-A6WX-01	8.8228
			TCGA-CV-7425-01	7.7396
			TCGA-CV-7446-01	9.49
			TCGA-CN-5355-01	9.6115
			TCGA-D6-6826-01	9.7357
			TCGA-BA-5149-01	6.7241
			TCGA-CQ-5324-01	9.77
			TCGA-CQ-7071-01	8.3107
			TCGA-CV-7423-01	8.7768
			TCGA-HD-A6I0-01	7.191
			TCGA-CV-6934-01	9.7928
			TCGA-CR-6491-01	8.6609
			TCGA-CR-7364-01	9.7045
			TCGA-P3-A6T0-01	8.4037
			TCGA-BA-5557-01	7.3387
			TCGA-UF-A7JO-01	8.1552
			TCGA-CV-6003-01	11.5582
			TCGA-CV-A45O-01	4.0003
			TCGA-CR-5250-01	11.1163
			TCGA-CV-7095-01	8.2017
			TCGA-CQ-A4CG-01	8.8077
			TCGA-CQ-5333-01	11.4366
			TCGA-HD-7917-01	8.258
			TCGA-CV-6935-01	8.0894
			TCGA-CN-A63U-01	10.9844
			TCGA-UF-A719-01	10.9826
			TCGA-CV-7243-01	9.4561
			TCGA-CV-6933-01	9.4916
			TCGA-CV-7248-01	9.821
			TCGA-CV-A6JY-01	7.4172
			TCGA-QK-A652-01	7.7478
			TCGA-CN-A6UY-01	10.5271
			TCGA-MT-A51W-01	8.4599
			TCGA-CQ-6229-01	6.3491
			TCGA-UF-A718-01	8.7273
			TCGA-QK-A64Z-01	6.3066
			TCGA-CN-4731-01	8.541
			TCGA-CV-7418-01	10.1117
			TCGA-IQ-7631-01	11.4669
			TCGA-D6-6516-01	7.3971
			TCGA-CV-5436-01	7.3334
			TCGA-QK-A6IH-01	5.4784
			TCGA-CV-7238-01	7.0711
			TCGA-P3-A6SW-01	9.8618
			TCGA-CR-6467-01	10.3216
			TCGA-CN-6011-01	8.7311
			TCGA-CN-6997-01	10.1504
			TCGA-BB-7866-01	7.8339
			TCGA-CR-7386-01	8.0573
			TCGA-BB-A6UM-01	9.1164
			TCGA-BA-5555-01	10.5214
			TCGA-IQ-A6SG-01	7.9464
			TCGA-CV-6956-01	10.2744
			TCGA-CV-5435-01	10.4906
			TCGA-CN-A49A-01	8.5594
			TCGA-HD-8314-01	9.7988
			TCGA-P3-A5QE-01	7.5179
			TCGA-D6-6824-01	11.2926
			TCGA-BA-5151-01	7.0092
			TCGA-CV-7438-01	8.0065
			TCGA-T2-A6WZ-01	7.4384
			TCGA-CN-5361-01	8.3965
			TCGA-CV-7090-01	7.1988
			TCGA-P3-A6T2-01	6.5675
			TCGA-CR-7372-01	7.4866
			TCGA-CV-7261-01	10.2422
			TCGA-CN-A6V6-01	9.2042
			TCGA-CV-7235-01	9.1888
			TCGA-CN-6995-01	7.2025
			TCGA-BA-A6DL-01	7.1605
			TCGA-QK-AA3J-01	9.5706
			TCGA-IQ-A61O-01	12.011
			TCGA-CV-6938-01	8.2601
			TCGA-CQ-6219-01	7.6845
			TCGA-CN-6996-01	7.9081
			TCGA-TN-A7HL-01	8.2597
			TCGA-BB-4223-01	10.7469
			TCGA-CQ-5331-01	7.454
			TCGA-BA-A8YP-01	8.1757
			TCGA-CV-7242-01	10.9236
			TCGA-CN-5373-01	7.7455
			TCGA-CN-5370-01	8.5139
			TCGA-DQ-7593-01	10.1125
			TCGA-CV-5432-01	10.2116
			TCGA-CV-7428-01	9.1355
			TCGA-F7-A620-01	7.7247
			TCGA-CN-5364-01	9.9336
			TCGA-UF-A7JH-01	9.4471
			TCGA-HL-7533-01	6.7691
			TCGA-F7-A50G-01	7.2628
			TCGA-CN-A498-01	9.7284
			TCGA-CV-6962-01	9.8909
			TCGA-BA-A4IH-01	10.0526
			TCGA-P3-A6SX-01	5.0399
			TCGA-CN-4726-01	5.7793
			TCGA-CR-7393-01	10.5178
			TCGA-CQ-7067-01	8.9722
			TCGA-BA-4076-01	6.102
			TCGA-CR-6471-01	7.9306
			TCGA-CN-A499-01	8.811
			TCGA-QK-A6VC-01	8.5898
			TCGA-DQ-5629-01	9.768
			TCGA-MZ-A5BI-01	11.2855
			TCGA-D6-A6EO-01	10.069
			TCGA-MZ-A7D7-01	6.5045
			TCGA-H7-A6C4-01	6.8805
			TCGA-QK-A6IJ-01	9.3391
			TCGA-CV-7424-01	9.1996
			TCGA-CV-A45Y-01	9.9269
			TCGA-CV-5434-01	10.3121
			TCGA-CR-7397-01	9.6512
			TCGA-CR-6474-01	9.7027
			TCGA-WA-A7H4-01	9.8631
			TCGA-CN-A63W-01	7.7432
			TCGA-HD-7229-01	7.4727
			TCGA-CV-6951-01	7.9734
			TCGA-UF-A71A-06	9.5479
			TCGA-CV-A6JD-01	7.8198
			TCGA-CQ-6220-01	7.2974
			TCGA-CV-A465-01	7.2971
			TCGA-CQ-A4CD-01	10.4168
			TCGA-KU-A6H8-01	9.3604
			TCGA-CN-5360-01	10.7573
			TCGA-UF-A7JJ-01	9.1001
			TCGA-CN-A497-01	9.1015
			TCGA-D6-A4Z9-01	7.3717
			TCGA-UF-A7JA-01	8.3794
			TCGA-CQ-5329-01	9.2674
			TCGA-CV-7409-01	7.2544
			TCGA-CR-7399-01	10.3359
			TCGA-CV-6961-01	9.2886
			TCGA-CQ-6225-01	9.5608
			TCGA-F7-A50I-01	8.8352
			TCGA-QK-A6VB-01	9.4328
			TCGA-MT-A51X-01	7.3121
			TCGA-T3-A92N-01	9.3311
			TCGA-CR-6472-01	9.4721
			TCGA-D6-A6EM-01	9.1012

## Sheet: TCGA-Prostate
Supplementary Table 1: SCARA3 mRNA analysis in the TCGA-prostate database associated with Figure 1a
TCGA-prostate_normal	SCARA3		TCGA-prostate_Cancer	SCARA3
TCGA-EJ-7125-11	10.0224		TCGA-XJ-A83F-01	8.8275
TCGA-EJ-7782-11	9.3562		TCGA-G9-6348-01	9.7053
TCGA-HC-8258-11	12.4477		TCGA-CH-5766-01	7.9908
TCGA-EJ-7328-11	11.5848		TCGA-EJ-A65G-01	7.9387
TCGA-HC-8260-11	10.4173		TCGA-G9-6354-01	8.5649
TCGA-EJ-7781-11	11.9444		TCGA-EJ-5527-01	9.2507
TCGA-G9-6333-11	11.0696		TCGA-HC-8213-01	6.8813
TCGA-EJ-7330-11	11.4153		TCGA-Y6-A9XI-01	7.6405
TCGA-EJ-7789-11	10.1654
TCGA-EJ-7785-11	10.6341		TCGA-CH-5744-01	8.405
TCGA-EJ-7331-11	10.8441
TCGA-HC-7740-11	12.2696		TCGA-HC-A9TE-01	9.7414
TCGA-EJ-7783-11	12.1861		TCGA-EJ-A7NJ-01	9.4651
TCGA-HC-7752-11	11.3924		TCGA-SU-A7E7-01	9.147
TCGA-HC-7745-11	12.6416		TCGA-CH-5772-01	8.0371
TCGA-HC-7819-11	10.3318		TCGA-HI-7168-01	10.0512
TCGA-G9-6362-11	9.2598		TCGA-ZG-A9L0-01	9.29
TCGA-EJ-7793-11	10.8446		TCGA-HC-7075-01	7.5949
TCGA-CH-5768-11	9.9111		TCGA-V1-A9Z8-01	10.2099
TCGA-G9-6365-11	9.9019		TCGA-KK-A7AW-01	8.43
TCGA-HC-8262-11	10.5143		TCGA-H9-A6BX-01	11.4589
TCGA-G9-6496-11	11.4571		TCGA-YL-A9WY-01	10.0341
TCGA-EJ-7794-11	10.7172		TCGA-EJ-8469-01	8.1864
TCGA-G9-6351-11	10.7886		TCGA-G9-6361-01	10.2893
TCGA-G9-6342-11	9.8292		TCGA-HI-7171-01	9.2053
TCGA-G9-6499-11	11.053		TCGA-ZG-A8QY-01	9.7489
TCGA-CH-5767-11	10.7572		TCGA-J9-A8CM-01	10.0047
TCGA-EJ-A8FO-11	11.0309
TCGA-G9-6363-11	10.1589
TCGA-HC-7742-11	10.1951		TCGA-J9-A52C-01	10.5905
TCGA-HC-7738-11	12.0385		TCGA-EJ-A65D-01	7.6231
TCGA-EJ-7327-11	9.0674		TCGA-G9-6336-01	9.2263
TCGA-EJ-7792-11	10.6107		TCGA-V1-A9O5-06	8.8679
TCGA-HC-8259-11	9.998		TCGA-J4-A67K-01	9.0982
TCGA-J4-A83J-11	10.5806
TCGA-EJ-7784-11	9.9462		TCGA-2A-A8W1-01	5.0492
TCGA-G9-6356-11	10.0652		TCGA-HC-7819-01	7.5575
TCGA-EJ-7317-11	9.5901		TCGA-VN-A88N-01	7.5755
TCGA-EJ-7115-11	10.5317		TCGA-VP-A87J-01	8.0306
TCGA-G9-6348-11	11.2315		TCGA-2A-A8VL-01	9.4801
TCGA-CH-5761-11	10.4365		TCGA-EJ-A46D-01	9.6374
TCGA-HC-7211-11	12.453		TCGA-HC-7821-01	7.421
TCGA-CH-5769-11	9.3934		TCGA-HC-A8CY-01	7.4777
TCGA-HC-7737-11	12.7334		TCGA-EJ-7315-01	9.9172
TCGA-EJ-7321-11	10.4353		TCGA-FC-A5OB-01	5.6292
TCGA-G9-6384-11	10.3031		TCGA-V1-A9ZI-01	9.5215
TCGA-HC-7747-11	12.1493		TCGA-FC-A66V-01	9.296
TCGA-EJ-7786-11	10.7355		TCGA-ZG-A9LS-01	10.6677
TCGA-EJ-7315-11	10.8687		TCGA-J9-A52E-01	9.288
TCGA-EJ-7797-11	11.0592		TCGA-G9-6362-01	6.9915
TCGA-EJ-7123-11	11.8192		TCGA-KK-A59X-01	8.6014
TCGA-EJ-7314-11	11.3514
			TCGA-M7-A723-01	10.4219
			TCGA-HC-A6AL-01	8.0193
			TCGA-EJ-A8FN-01	9.1561
			TCGA-XK-AAJA-01	8.1233
			TCGA-EJ-5531-01	10.1008
			TCGA-EJ-A6RC-01	9.9036
			TCGA-2A-A8W3-01	9.0657
			TCGA-EJ-A46B-01	9.8105
			TCGA-KK-A8IK-01	6.9295
			TCGA-XK-AAIR-01	9.9952
			TCGA-J9-A8CK-01	9.9321
			TCGA-EJ-8470-01	8.9298
			TCGA-KK-A7B4-01	8.4715
			TCGA-EJ-5499-01	9.2859
			TCGA-KK-A7AP-01	7.6427
			TCGA-CH-5764-01	8.8038
			TCGA-EJ-7789-01	7.6135
			TCGA-J4-AAU2-01	8.8552
			TCGA-XQ-A8TB-01	9.2803
			TCGA-VP-A87E-01	10.2406
			TCGA-EJ-7793-01	9.8914
			TCGA-YL-A9WI-01	7.8622
			TCGA-EJ-7321-01	8.6662
			TCGA-KK-A8I7-01	9.9541
			TCGA-ZG-A9L4-01	9.6831
			TCGA-CH-5789-01	8.9695
			TCGA-YL-A8HK-01	9.703
			TCGA-G9-6329-01	10.4456
			TCGA-XQ-A8TA-01	6.5726
			TCGA-2A-AAYU-01	9.2243
			TCGA-HC-8261-01	8.9121
			TCGA-EJ-5503-01	10.0741
			TCGA-KK-A5A1-01	8.3418
			TCGA-EJ-8468-01	9.3307
			TCGA-EJ-7782-01	8.657
			TCGA-HC-7212-01	7.0548
			TCGA-KK-A7AQ-01	8.3002
			TCGA-EJ-7791-01	10.1228
			TCGA-J4-A83K-01	9.7376
			TCGA-VN-A88Q-01	8.1185
			TCGA-EJ-5498-01	10.16
			TCGA-ZG-A9LY-01	9.95
			TCGA-VP-A876-01	8.1122
			TCGA-V1-A8MK-01	10.216
			TCGA-YL-A8SF-01	9.493
			TCGA-KK-A8I8-01	8.3662
			TCGA-KK-A7AV-01	9.4931
			TCGA-YL-A8SI-01	9.681
			TCGA-TK-A8OK-01	9.9106
			TCGA-EJ-5508-01	9.6418
			TCGA-VP-A879-01	10.073
			TCGA-ZG-A9L1-01	8.651
			TCGA-KK-A6E3-01	10.2445
			TCGA-G9-6342-01	9.6045
			TCGA-EJ-5515-01	9.2087
			TCGA-G9-6364-01	10.2515
			TCGA-G9-6332-01	7.4316
			TCGA-YL-A8SR-01	8.0955
			TCGA-KK-A6E5-01	9.3467
			TCGA-EJ-7783-01	10.02
			TCGA-J4-A83I-01	8.3005
			TCGA-KK-A8II-01	6.4501
			TCGA-CH-5743-01	10.4196
			TCGA-EJ-5509-01	10.2371
			TCGA-KK-A59V-01	7.873
			TCGA-CH-5771-01	10.5637
			TCGA-J4-A83N-01	8.3001
			TCGA-EJ-8472-01	9.4511
			TCGA-EJ-A65E-01	8.0886
			TCGA-YL-A8HJ-01	10.8144
			TCGA-XK-AAIW-01	6.3401
			TCGA-V1-A9Z7-01	9.3824
			TCGA-HC-8259-01	8.6349
			TCGA-VP-A87H-01	8.9961
			TCGA-J4-A67M-01	10.116
			TCGA-KK-A6E0-01	8.2231
			TCGA-HC-7738-01	8.885
			TCGA-EJ-5517-01	9.0727
			TCGA-VP-A872-01	9.5362
			TCGA-VN-A88I-01	11.3795
			TCGA-KK-A7B2-01	9.7315
			TCGA-KC-A4BR-01	10.6751
			TCGA-YL-A9WK-01	9.1972
			TCGA-EJ-5514-01	8.7166
			TCGA-G9-7521-01	8.8813
			TCGA-V1-A8MF-01	9.1546
			TCGA-MG-AAMC-01	7.1382
			TCGA-VN-A88P-01	8.8163
			TCGA-HC-7736-01	8.7622
			TCGA-YL-A8SQ-01	9.1386
			TCGA-EJ-A65B-01	8.9659
			TCGA-VN-A88K-01	8.4221
			TCGA-EJ-A46H-01	11.0151
			TCGA-CH-5761-01	7.3565
			TCGA-J4-A83M-01	9.1148
			TCGA-EJ-A65F-01	8.5733
			TCGA-ZG-A9KY-01	7.8939
			TCGA-KK-A8IG-01	9.7022
			TCGA-CH-5738-01	9.8592
			TCGA-G9-A9S4-01	8.0401
			TCGA-J4-8198-01	9.8359
			TCGA-CH-5745-01	9.6536
			TCGA-EJ-7784-01	8.1768
			TCGA-V1-A9OH-01	9.4511
			TCGA-G9-6343-01	9.3616
			TCGA-EJ-7327-01	9.645
			TCGA-KK-A7B3-01	9.4101
			TCGA-G9-6363-01	8.4988
			TCGA-XK-AAJR-01	8.8076
			TCGA-M7-A722-01	8.0967
			TCGA-HC-7817-01	10.0936
			TCGA-KK-A6E2-01	7.5555
			TCGA-HC-8260-01	9.5159
			TCGA-G9-6367-01	10.5992
			TCGA-G9-6369-01	8.5948
			TCGA-G9-6338-01	9.0794
			TCGA-XK-AAJU-01	10.0465
			TCGA-EJ-7786-01	8.9527
			TCGA-HC-7209-01	8.7389
			TCGA-CH-5792-01	10.2587
			TCGA-CH-5751-01	7.946
			TCGA-HC-A4ZV-01	9.3014
			TCGA-J4-8200-01	9.3925
			TCGA-2A-AAYO-01	9.0169
			TCGA-HC-A632-01	8.7095
			TCGA-EJ-5519-01	8.3045
			TCGA-YL-A8SK-01	10.5421
			TCGA-J4-AATV-01	10.375
			TCGA-HI-7170-01	10.8533
			TCGA-CH-5752-01	8.203
			TCGA-EJ-7312-01	8.7414
			TCGA-KK-A6DY-01	9.2121
			TCGA-G9-6384-01	8.8809
			TCGA-CH-5767-01	8.9092
			TCGA-YL-A9WL-01	7.6363
			TCGA-ZG-A9LB-01	9.7163
			TCGA-HC-7744-01	8.2768
			TCGA-H9-7775-01	9.1883
			TCGA-KC-A4BN-01	8.4133
			TCGA-KK-A7B1-01	9.922
			TCGA-EJ-7123-01	8.527
			TCGA-CH-5746-01	8.7586
			TCGA-V1-A8MJ-01	9.6967
			TCGA-J4-AATZ-01	7.5552
			TCGA-HC-A76X-01	8.3344
			TCGA-CH-5763-01	9.4442
			TCGA-G9-7523-01	11.7042
			TCGA-EJ-A7NM-01	8.9649
			TCGA-VP-A878-01	9.6571
			TCGA-EJ-7115-01	10.0391
			TCGA-EJ-5530-01	8.8216
			TCGA-EJ-A7NN-01	9.5131
			TCGA-EJ-A7NH-01	9.5685
			TCGA-CH-5762-01	9.7594
			TCGA-G9-6365-01	10.501
			TCGA-CH-5741-01	7.2123
			TCGA-EJ-5512-01	9.9508
			TCGA-V1-A9OQ-01	8.7573
			TCGA-EJ-8474-01	9.7067
			TCGA-EJ-7328-01	10.0416
			TCGA-M7-A71Y-01	10.2778
			TCGA-CH-5740-01	8.4297
			TCGA-EJ-5521-01	9.52
			TCGA-EJ-5494-01	8.6802
			TCGA-V1-A9OF-01	7.7861
			TCGA-HC-7747-01	8.9116
			TCGA-HC-7820-01	8.8173
			TCGA-EJ-5525-01	8.1343
			TCGA-4L-AA1F-01	9.7362
			TCGA-EJ-7325-01	8.8485
			TCGA-KK-A8I5-01	9.2432
			TCGA-ZG-A9L5-01	8.3969
			TCGA-G9-7525-01	9.2835
			TCGA-XA-A8JR-01	9.6392
			TCGA-HC-8257-01	8.4802
			TCGA-KK-A8ID-01	5.8873
			TCGA-YL-A9WJ-01	9.5109
			TCGA-EJ-A6RA-01	9.4377
			TCGA-CH-5794-01	9.848
			TCGA-FC-A6HD-01	6.6548
			TCGA-EJ-A7NG-01	10.1398
			TCGA-EJ-A65J-01	7.0721
			TCGA-J4-A67T-01	9.1634
			TCGA-V1-A8WV-01	9.6359
			TCGA-V1-A9Z9-01	9.4144
			TCGA-V1-A9OL-01	8.6628
			TCGA-G9-7519-01	9.5043
			TCGA-ZG-A9MC-01	10.5107
			TCGA-VN-A943-01	5.3888
			TCGA-FC-A4JI-01	5.7761
			TCGA-HC-8264-01	10.0766
			TCGA-EJ-5507-01	8.2253
			TCGA-EJ-5495-01	10.2689
			TCGA-J9-A52D-01	5.9997
			TCGA-V1-A8MU-01	10.3268
			TCGA-EJ-5497-01	9.1452
			TCGA-G9-6378-01	10.2911
			TCGA-EJ-7797-01	9.8208
			TCGA-ZG-A9L6-01	10.6326
			TCGA-HC-A631-01	8.0509
			TCGA-V1-A8WS-01	8.9175
			TCGA-HC-A6AS-01	9.6718
			TCGA-J9-A8CP-01	8.3542
			TCGA-YL-A8HL-01	7.4506
			TCGA-EJ-A7NF-01	8.5733
			TCGA-EJ-7218-01	8.2488
			TCGA-HC-7740-01	10.5485
			TCGA-KK-A7AY-01	7.5033
			TCGA-CH-5790-01	8.4876
			TCGA-CH-5769-01	9.2012
			TCGA-WW-A8ZI-01	7.8631
			TCGA-G9-6347-01	11.1811
			TCGA-KK-A8IF-01	7.5815
			TCGA-2A-A8VX-01	8.9224
			TCGA-HC-7233-01	8.906
			TCGA-Y6-A8TL-01	9.3087
			TCGA-XK-AAJP-01	8.2121
			TCGA-HC-7748-01	9.2188
			TCGA-XJ-A83H-01	8.6542
			TCGA-KC-A7FD-01	7.5471
			TCGA-FC-7961-01	8.9426
			TCGA-EJ-A8FP-01	10.3788
			TCGA-G9-A9S0-01	8.3264
			TCGA-V1-A9OT-01	9.402
			TCGA-ZG-A9N3-01	9.8365
			TCGA-VN-A88M-01	8.0712
			TCGA-CH-5750-01	7.8933
			TCGA-ZG-A9LU-01	10.1556
			TCGA-J9-A8CL-01	8.4194
			TCGA-HC-A6AO-01	8.0613
			TCGA-VP-AA1N-01	9.2804
			TCGA-KK-A6E7-01	7.65
			TCGA-KC-A7F6-01	8.9455
			TCGA-HC-7211-01	8.3116
			TCGA-KC-A4BV-01	9.5703
			TCGA-KK-A8IH-01	8.5626
			TCGA-2A-A8VV-01	9.6868
			TCGA-QU-A6IM-01	9.3201
			TCGA-XK-AAJT-01	10.4327
			TCGA-HC-7210-01	9.301
			TCGA-ZG-A8QZ-01	9.9932
			TCGA-ZG-A9ND-01	7.0185
			TCGA-J4-A67O-01	10.3664
			TCGA-XK-AAJ3-01	8.6952
			TCGA-YL-A8SB-01	10.1261
			TCGA-G9-6385-01	10.05
			TCGA-YL-A8HM-01	7.7076
			TCGA-X4-A8KS-01	9.948
			TCGA-EJ-7785-01	10.493
			TCGA-HC-7752-01	8.4488
			TCGA-YL-A8SP-01	7.2844
			TCGA-EJ-5526-01	9.227
			TCGA-EJ-7314-01	8.4714
			TCGA-J4-A67S-01	8.795
			TCGA-YJ-A8SW-01	7.1966
			TCGA-V1-A9ZG-01	9.4741
			TCGA-FC-A8O0-01	9.7962
			TCGA-ZG-A9NI-01	9.5102
			TCGA-G9-7510-01	9.7293
			TCGA-EJ-5502-01	10.0054
			TCGA-YL-A8S8-01	8.2607
			TCGA-X4-A8KQ-01	9.4057
			TCGA-EJ-5516-01	9.0737
			TCGA-CH-5748-01	8.5764
			TCGA-HC-7078-01	8.8675
			TCGA-ZG-A8QX-01	8.6405
			TCGA-HC-7230-01	7.9761
			TCGA-EJ-5542-01	8.66
			TCGA-KK-A8I9-01	9.1673
			TCGA-HC-8266-01	9.7836
			TCGA-G9-6370-01	10.5652
			TCGA-HC-7080-01	7.1834
			TCGA-G9-6353-01	10.6655
			TCGA-HC-8262-01	8.8773
			TCGA-G9-6333-01	9.4812
			TCGA-EJ-A46I-01	10.6446
			TCGA-EJ-AB20-01	11.5604
			TCGA-M7-A724-01	5.7935
			TCGA-CH-5768-01	8.8136
			TCGA-G9-6494-01	8.949
			TCGA-CH-5788-01	7.1094
			TCGA-J4-A6M7-01	9.3599
			TCGA-EJ-A8FU-01	10.0936
			TCGA-M7-A721-01	9.3066
			TCGA-G9-6496-01	8.8389
			TCGA-TP-A8TV-01	7.0706
			TCGA-QU-A6IP-01	9.2231
			TCGA-J9-A8CN-01	7.1868
			TCGA-EJ-5524-01	9.3684
			TCGA-G9-6498-01	9.9693
			TCGA-HC-A8D0-01	9.8706
			TCGA-V1-A8WN-01	9.8503
			TCGA-EJ-7318-01	9.5942
			TCGA-HC-7750-01	10.602
			TCGA-EJ-A65M-01	8.9553
			TCGA-ZG-A8QW-01	9.6331
			TCGA-CH-5754-01	8.3074
			TCGA-EJ-5522-01	9.1077
			TCGA-HC-8265-01	9.3657
			TCGA-EJ-5501-01	9.3817
			TCGA-YL-A8SJ-01	9.5725
			TCGA-ZG-A9L2-01	10.7608
			TCGA-YL-A8HO-01	10.5182
			TCGA-YL-A8SL-01	7.7805
			TCGA-EJ-A46G-01	9.619
			TCGA-M7-A720-01	10.2553
			TCGA-M7-A725-01	7.2671
			TCGA-CH-5753-01	7.3997
			TCGA-V1-A9O9-01	9.1431
			TCGA-EJ-7125-01	8.8548
			TCGA-G9-7522-01	9.7824
			TCGA-XK-AAK1-01	7.1925
			TCGA-G9-A9S7-01	8.0403
			TCGA-EJ-A8FS-01	6.9591
			TCGA-G9-6366-01	8.1774
			TCGA-KC-A7F3-01	9.1449
			TCGA-XJ-A9DI-01	10.3816
			TCGA-XJ-A9DK-01	9.9409
			TCGA-HC-8256-01	8.016
			TCGA-KK-A59Z-01	9.9023
			TCGA-KK-A7AU-01	6.2851
			TCGA-EJ-7331-01	9.3222
			TCGA-VP-A875-01	9.1211
			TCGA-ZG-A9M4-01	9.2681
			TCGA-V1-A8MM-01	8.3738
			TCGA-EJ-5532-01	9.3508
			TCGA-KK-A8IL-01	8.8965
			TCGA-ZG-A9LM-01	9.5181
			TCGA-V1-A8X3-01	9.5946
			TCGA-EJ-5518-01	8.8684
			TCGA-QU-A6IL-01	7.4578
			TCGA-2A-A8VT-01	7.3003
			TCGA-HC-7081-01	9.6075
			TCGA-YL-A8SC-01	7.9947
			TCGA-J4-A83J-01	8.4884
			TCGA-J4-A6G1-01	10.5149
			TCGA-HC-7231-01	8.4043
			TCGA-G9-6339-01	9.0563
			TCGA-HC-7232-01	9.176
			TCGA-HC-A6HX-01	9.9485
			TCGA-XJ-A9DQ-01	10.0522
			TCGA-G9-6351-01	9.4927
			TCGA-EJ-5510-01	9.3864
			TCGA-VP-A87D-01	8.3578
			TCGA-QU-A6IO-01	9.4858
			TCGA-EJ-7792-01	10.7222
			TCGA-KK-A8IJ-01	8.1647
			TCGA-G9-7509-01	9.3071
			TCGA-CH-5765-01	8.4462
			TCGA-KK-A6E1-01	7.6704
			TCGA-CH-5791-01	8.3044
			TCGA-V1-A9OX-01	9.6081
			TCGA-V1-A9O5-01	9.0298
			TCGA-HC-8216-01	8.5619
			TCGA-V1-A9OA-01	10.0884
			TCGA-KC-A4BL-01	10.5756
			TCGA-YL-A8SA-01	6.9246
			TCGA-ZG-A9L9-01	11.1217
			TCGA-HC-7077-01	7.1646
			TCGA-J4-A67R-01	10.4394
			TCGA-HC-7737-01	9.3334
			TCGA-VP-A87K-01	7.4659
			TCGA-J9-A52B-01	9.2468
			TCGA-V1-A8MG-01	10.1213
			TCGA-KK-A8IM-01	9.1446
			TCGA-EJ-AB27-01	9.7511
			TCGA-EJ-5504-01	9.0423
			TCGA-G9-6377-01	8.6752
			TCGA-HC-7742-01	9.7487
			TCGA-EJ-A7NK-01	10.3522
			TCGA-HC-7213-01	8.751
			TCGA-KK-A7AZ-01	7.8914
			TCGA-EJ-7330-01	9.8216
			TCGA-KK-A8IC-01	9.264
			TCGA-ZG-A9LN-01	10.2885
			TCGA-KK-A59Y-01	8.5396
			TCGA-HC-A76W-01	11.0268
			TCGA-KC-A7F5-01	6.8691
			TCGA-VN-A88L-01	9.5596
			TCGA-KK-A8IB-01	9.2737
			TCGA-HC-7818-01	9.5358
			TCGA-EJ-A46E-01	10.2933
			TCGA-HC-7745-01	10.052
			TCGA-EJ-5506-01	9.4407
			TCGA-V1-A8WL-01	9.7528
			TCGA-KK-A8I6-01	8.804
			TCGA-TP-A8TT-01	8.6249
			TCGA-G9-6499-01	8.9746
			TCGA-HC-A6AN-01	7.6882
			TCGA-VP-A87C-01	10.081
			TCGA-EJ-5496-01	8.3975
			TCGA-KK-A6E6-01	9.7491
			TCGA-EJ-7781-01	9.504
			TCGA-HI-7169-01	11.3745
			TCGA-J4-A67N-01	7.9046
			TCGA-HC-A48F-01	7.8613
			TCGA-G9-6371-01	8.5493
			TCGA-EJ-7794-01	9.696
			TCGA-YL-A9WH-01	8.4972
			TCGA-V1-A9ZR-01	10.6661
			TCGA-ZG-A9LZ-01	8.5118
			TCGA-HC-A9TH-01	8.3127
			TCGA-V1-A9O7-01	10.1014
			TCGA-HC-A6HY-01	8.6011
			TCGA-CH-5739-01	9.0553
			TCGA-XK-AAIV-01	9.0809
			TCGA-J4-A6G3-01	9.5467
			TCGA-KC-A7FA-01	8.9362
			TCGA-HC-7749-01	8.979
			TCGA-HC-8258-01	9.2938
			TCGA-HC-7079-01	10.9843
			TCGA-2A-A8VO-01	8.5231
			TCGA-M7-A71Z-01	6.6246
			TCGA-EJ-7788-01	9.1794
			TCGA-KK-A8I4-01	10.2377
			TCGA-XJ-A83G-01	8.4828
			TCGA-YL-A9WX-01	9.6207
			TCGA-J4-A67L-01	8.4901
			TCGA-2A-AAYF-01	8.0005
			TCGA-EJ-5505-01	8.6294
			TCGA-V1-A9ZK-01	9.5525
			TCGA-XJ-A9DX-01	7.6304
			TCGA-V1-A9OY-01	9.4862
			TCGA-VN-A88O-01	7.9075
			TCGA-EJ-A46F-01	6.74
			TCGA-G9-6373-01	9.5159
			TCGA-VN-A88R-01	8.6718
			TCGA-G9-6379-01	9.8841
			TCGA-CH-5737-01	8.9554
			TCGA-VP-A87B-01	8.3755
			TCGA-HC-A8D1-01	9.7002
			TCGA-J4-A83L-01	9.4838
			TCGA-V1-A8WW-01	8.4524
			TCGA-EJ-A8FO-01	9.5203
			TCGA-QU-A6IN-01	8.0913
			TCGA-FC-7708-01	10.0073
			TCGA-YL-A8SH-01	9.0092
			TCGA-KC-A7FE-01	10.4862
			TCGA-V1-A8ML-01	9.684
			TCGA-HC-A6AQ-01	8.9231
			TCGA-H9-A6BY-01	9.1215
			TCGA-KK-A6E8-01	6.6739
			TCGA-HC-A6AP-01	9.6293
			TCGA-EJ-7317-01	8.9385
			TCGA-YL-A8S9-01	5.076
			TCGA-KK-A8IA-01	7.3173
			TCGA-G9-6356-01	10.1867
			TCGA-YL-A8SO-01	8.8478
			TCGA-J4-A67Q-01	10.0244
			TCGA-KK-A6E4-01	8.2435
			TCGA-KK-A7B0-01	10.0428
			TCGA-EJ-5511-01	9.2791

## Sheet: TCGA-Esophageal
Supplementary Table 1: SCARA3 mRNA analysis in the TCGA-Esophageal database associated with Figure 1a
TCGA-Esophageal_normal	SCARA3		TCGA-Esophageal_cancer	SCARA3
TCGA-L5-A4OF-11	8.5761		TCGA-L5-A4OF-01	9.7068
TCGA-L5-A43C-11	7.9991		TCGA-LN-A49R-01	9.8918
TCGA-IG-A3I8-11	11.8784		TCGA-Z6-A9VB-01	10.3885
TCGA-L5-A4OO-11	11.7382		TCGA-L5-A8NF-01	8.1985
TCGA-IC-A6RE-11	10.0328		TCGA-2H-A9GG-01	7.8814
TCGA-L5-A4OJ-11	9.0869		TCGA-IG-A3QL-01	11.3948
TCGA-IC-A6RF-11	11.3313		TCGA-VR-AA7B-01	9.4722
TCGA-L5-A4OM-11	9.9277		TCGA-2H-A9GN-01	8.2623
TCGA-L5-A4OG-11	9.2823		TCGA-L7-A6VZ-01	6.2125
TCGA-L5-A4OQ-11	11.0167
TCGA-L5-A4OR-11	7.8501		TCGA-IG-A4QS-01	6.0299
			TCGA-LN-A5U6-01	9.6102
			TCGA-LN-A9FP-01	11.0528
			TCGA-JY-A939-01	9.4415
			TCGA-VR-A8EY-01	9.4511
			TCGA-IG-A6QS-01	7.8904
			TCGA-L5-A4OT-01	9.9617
			TCGA-V5-AASX-01	8.4534
			TCGA-X8-AAAR-01	9.6725
			TCGA-LN-A8I1-01	9.5935
			TCGA-Z6-AAPN-01	6.9118
			TCGA-L5-A43H-01	10.7712
			TCGA-L5-A88Y-01	7.7122
			TCGA-R6-A6DN-01	6.3884
			TCGA-JY-A93E-01	9.4645
			TCGA-JY-A6FH-01	6.2841
			TCGA-JY-A6FB-01	7.2199
			TCGA-LN-A49Y-01	8.3731
			TCGA-L5-A43J-01	10.5769
			TCGA-V5-A7RC-06	11.0223
			TCGA-LN-A7HY-01	9.8908
			TCGA-L5-A88W-01	6.9642
			TCGA-V5-A7RE-01	7.5151
			TCGA-Z6-A8JD-01	10.0179
			TCGA-LN-A9FQ-01	10.9611
			TCGA-IC-A6RF-01	8.8698
			TCGA-IG-A4QT-01	10.3814
			TCGA-R6-A8W5-01	7.5822
			TCGA-LN-A8HZ-01	10.6974
			TCGA-LN-A49L-01	8.6735
			TCGA-L5-A43M-01	8.508
			TCGA-VR-A8EU-01	8.3883
			TCGA-L5-A88V-01	8.0696
			TCGA-R6-A8W8-01	6.3997
			TCGA-2H-A9GM-01	7.8931
			TCGA-LN-A9FR-01	10.0536
			TCGA-XP-A8T6-01	11.0192
			TCGA-JY-A6FD-01	8.9712
			TCGA-2H-A9GI-01	6.4288
			TCGA-R6-A6Y2-01	8.4833
			TCGA-JY-A6FE-01	10.7089
			TCGA-IG-A51D-01	9.4001
			TCGA-LN-A49K-01	10.8887
			TCGA-R6-A6KZ-01	9.4545
			TCGA-LN-A4A6-01	9.6069
			TCGA-VR-A8EX-01	9.3106
			TCGA-LN-A49V-01	9.2048
			TCGA-VR-AA7I-01	8.663
			TCGA-S8-A6BV-01	8.972
			TCGA-JY-A938-01	8.6431
			TCGA-Q9-A6FU-01	9.426
			TCGA-LN-A7HZ-01	11.9864
			TCGA-L5-A8NW-01	8.9886
			TCGA-IG-A5B8-01	8.3526
			TCGA-V5-A7RB-01	9.1437
			TCGA-LN-A49N-01	11.1925
			TCGA-R6-A6Y0-01	9.4933
			TCGA-L5-A8NT-01	10.1713
			TCGA-R6-A6L6-01	8.814
			TCGA-LN-A4MR-01	8.7631
			TCGA-VR-A8Q7-01	6.958
			TCGA-L5-A4OS-01	8.0043
			TCGA-L5-A4OO-01	9.6153
			TCGA-VR-A8EW-01	9.5508
			TCGA-LN-A7HV-01	9.1435
			TCGA-L5-A8NU-01	11.2204
			TCGA-IG-A3YA-01	9.9509
			TCGA-L5-A43E-01	10.4958
			TCGA-S8-A6BW-01	10.7807
			TCGA-RE-A7BO-01	5.4726
			TCGA-LN-A49O-01	9.4375
			TCGA-VR-AA4G-01	9.8252
			TCGA-2H-A9GQ-01	9.1674
			TCGA-IG-A50L-01	9.2342
			TCGA-L5-A8NQ-01	11.0925
			TCGA-L5-A4OX-01	7.4502
			TCGA-IG-A7DP-01	9.4069
			TCGA-L5-A43I-01	5.7476
			TCGA-Q9-A6FW-01	8.62
			TCGA-L5-A4OG-01	6.2571
			TCGA-LN-A4A2-01	9.9035
			TCGA-L5-A4OR-01	7.2561
			TCGA-IG-A5S3-01	10.6869
			TCGA-LN-A9FO-01	9.3055
			TCGA-L5-A43C-01	9.0754
			TCGA-L5-A8NJ-01	8.9235
			TCGA-L5-A891-01	6.7769
			TCGA-IG-A3YB-01	9.4947
			TCGA-LN-A7HX-01	11.3013
			TCGA-V5-AASW-01	6.0676
			TCGA-L5-A4OH-01	6.5625
			TCGA-R6-A6DQ-01	11.8145
			TCGA-L5-A8NK-01	9.8105
			TCGA-2H-A9GL-01	9.6814
			TCGA-IG-A4P3-01	10.0638
			TCGA-LN-A4A8-01	10.045
			TCGA-IG-A3I8-01	11.2092
			TCGA-L5-A8NS-01	9.6302
			TCGA-JY-A6FA-01	9.2742
			TCGA-LN-A49X-01	11.0187
			TCGA-LN-A5U7-01	9.9937
			TCGA-V5-AASV-01	7.3975
			TCGA-VR-AA7D-01	7.6978
			TCGA-L5-A4OW-01	8.3081
			TCGA-L5-A8NI-01	10.8338
			TCGA-VR-A8ET-01	7.0407
			TCGA-IG-A8O2-01	12.2257
			TCGA-L5-A4OE-01	6.9793
			TCGA-VR-A8EP-01	8.9111
			TCGA-L5-A88T-01	10.1661
			TCGA-L5-A4OI-01	7.2881
			TCGA-2H-A9GK-01	6.9524
			TCGA-LN-A4A9-01	8.0679
			TCGA-2H-A9GH-01	7.2132
			TCGA-L5-A8NL-01	9.7642
			TCGA-L5-A8NN-01	11.0327
			TCGA-LN-A49P-01	11.0773
			TCGA-R6-A6XQ-01	9.4354
			TCGA-LN-A4A4-01	9.9801
			TCGA-R6-A6XG-01	6.9973
			TCGA-LN-A49M-01	9.1063
			TCGA-LN-A4MQ-01	9.3981
			TCGA-L5-A8NH-01	7.0406
			TCGA-IG-A3Y9-01	9.478
			TCGA-JY-A93F-01	7.2571
			TCGA-LN-A49W-01	10.7159
			TCGA-JY-A93C-01	7.8159
			TCGA-IG-A625-01	12.5306
			TCGA-R6-A8WG-01	10.9647
			TCGA-2H-A9GR-01	9.3187
			TCGA-L7-A56G-01	9.6088
			TCGA-L5-A4OJ-01	5.7235
			TCGA-VR-A8ER-01	9.1545
			TCGA-VR-AA4D-01	5.3833
			TCGA-VR-A8EQ-01	8.3367
			TCGA-XP-A8T8-01	10.4107
			TCGA-L5-A88S-01	9.8165
			TCGA-LN-A4A3-01	8.7543
			TCGA-VR-A8EZ-01	11.9074
			TCGA-L5-A8NR-01	8.7302
			TCGA-JY-A93D-01	10.4045
			TCGA-IG-A97H-01	8.4759
			TCGA-L5-A4OP-01	6.2876
			TCGA-L5-A4OU-01	8.9244
			TCGA-ZR-A9CJ-01	6.978
			TCGA-IG-A3YC-01	10.4587
			TCGA-JY-A6F8-01	5.5597
			TCGA-LN-A7HW-01	11.1396
			TCGA-VR-A8EO-01	11.3634
			TCGA-2H-A9GF-01	8.311
			TCGA-R6-A6L4-01	8.0509
			TCGA-V5-A7RC-01	9.991
			TCGA-IC-A6RE-01	9.6056
			TCGA-L5-A8NG-01	10.4558
			TCGA-LN-A49S-01	9.5683
			TCGA-2H-A9GJ-01	8.0433
			TCGA-LN-A49U-01	10.6755
			TCGA-2H-A9GO-01	7.2583
			TCGA-L5-A8NE-01	6.982
			TCGA-LN-A5U5-01	11.5497
			TCGA-LN-A4A5-01	9.5642
			TCGA-KH-A6WC-01	9.6267
			TCGA-L5-A8NM-01	5.7723
			TCGA-IG-A97I-01	9.1766
			TCGA-L5-A8NV-01	9.468
			TCGA-LN-A8I0-01	11.4495
			TCGA-L5-A893-01	9.3546
			TCGA-L5-A4ON-01	7.0784
			TCGA-LN-A4A1-01	7.7678
			TCGA-R6-A8WC-01	6.6024
			TCGA-L5-A88Z-01	11.4227
			TCGA-JY-A6FG-01	6.9313
			TCGA-L5-A4OM-01	10.1561
			TCGA-Z6-A8JE-01	8.162
			TCGA-L5-A4OQ-01	8.228
			TCGA-M9-A5M8-01	8.428

## Sheet: TCGA-pancreatic
Supplementary Table 1: SCARA3 mRNA analysis in the TCGA-pancreatic database associated with Figure 1a
TCGA-pancreatic_normal	SCARA3		TCGA-pancreatic_cancer	SCARA3
TCGA-H6-A45N-11	9.1921		TCGA-2L-AAQL-01	10.0828
TCGA-HV-A5A3-11	9.8003		TCGA-2J-AABI-01	10.1603
TCGA-YB-A89D-11	10.1387		TCGA-3A-A9J0-01	9.2919
TCGA-H6-8124-11	9.9793		TCGA-3A-A9I7-01	10.7256
			TCGA-2J-AABO-01	10.2824
			TCGA-IB-7890-01	10.0961
			TCGA-3A-A9IN-01	9.5224
			TCGA-HZ-7926-01	10.3124
			TCGA-3A-A9IH-01	8.9241
			TCGA-2J-AABH-01	8.894
			TCGA-US-A774-01	10.0646
			TCGA-HZ-8001-01	10.555
			TCGA-IB-A7M4-01	8.92
			TCGA-IB-7654-01	10.684
			TCGA-H6-8124-01	9.5615
			TCGA-PZ-A5RE-01	8.5788
			TCGA-3A-A9I5-01	7.6459
			TCGA-Z5-AAPL-01	9.7438
			TCGA-2J-AABU-01	9.0452
			TCGA-HZ-A77Q-01	9.86
			TCGA-FB-AAQ3-01	7.105
			TCGA-XN-A8T5-01	10.9929
			TCGA-YY-A8LH-01	7.8501
			TCGA-F2-A8YN-01	9.9866
			TCGA-F2-A44H-01	9.1097
			TCGA-2J-AABV-01	8.9527
			TCGA-HV-AA8X-01	8.3848
			TCGA-US-A77E-01	8.4508
			TCGA-XD-AAUH-01	10.1228
			TCGA-2J-AAB9-01	9.8262
			TCGA-HZ-A9TJ-06	7.455
			TCGA-2J-AAB4-01	9.2646
			TCGA-IB-A5SP-01	8.1614
			TCGA-2J-AABF-01	9.1898
			TCGA-FB-A78T-01	8.0692
			TCGA-XN-A8T3-01	9.6151
			TCGA-YH-A8SY-01	9.6012
			TCGA-2J-AABK-01	8.8379
			TCGA-F2-A44G-01	8.2815
			TCGA-2L-AAQM-01	6.867
			TCGA-HZ-A49G-01	9.4287
			TCGA-HZ-7923-01	10.3249
			TCGA-FB-AAQ0-01	7.5868
			TCGA-FB-A7DR-01	9.9947
			TCGA-F2-6880-01	8.4187
			TCGA-FB-AAPP-01	6.3019
			TCGA-Q3-A5QY-01	10.0876
			TCGA-HZ-A77P-01	10.9643
			TCGA-M8-A5N4-01	8.7732
			TCGA-2J-AAB1-01	9.4821
			TCGA-IB-7649-01	10.0315
			TCGA-IB-7652-01	9.993
			TCGA-FB-AAPQ-01	8.5132
			TCGA-IB-AAUT-01	9.7052
			TCGA-3A-A9IS-01	4.2948
			TCGA-FB-A545-01	9.6662
			TCGA-IB-AAUU-01	7.8496
			TCGA-XD-AAUG-01	10.922
			TCGA-HV-A5A6-01	7.9807
			TCGA-HZ-A4BH-01	10.6647
			TCGA-HZ-7925-01	11.7129
			TCGA-HV-A7OP-01	9.5659
			TCGA-HZ-8315-01	9.3865
			TCGA-XD-AAUL-01	8.7979
			TCGA-FB-A4P6-01	10.6608
			TCGA-IB-7886-01	8.6639
			TCGA-IB-A5ST-01	10.0599
			TCGA-YB-A89D-01	10.2075
			TCGA-IB-AAUP-01	10.5222
			TCGA-IB-A6UG-01	8.7746
			TCGA-IB-AAUQ-01	9.0783
			TCGA-HZ-8003-01	9.498
			TCGA-3A-A9IV-01	7.8939
			TCGA-FB-AAPS-01	10.5851
			TCGA-FB-A4P5-01	9.9496
			TCGA-HZ-8002-01	10.3858
			TCGA-US-A779-01	9.3848
			TCGA-HZ-A4BK-01	9.9824
			TCGA-2J-AABT-01	9.7145
			TCGA-HV-A5A3-01	8.476
			TCGA-IB-AAUO-01	11.0747
			TCGA-HZ-A8P0-01	9.0158
			TCGA-3A-A9IU-01	9.2285
			TCGA-HZ-7922-01	10.5008
			TCGA-H8-A6C1-01	9.6526
			TCGA-HZ-7918-01	8.5719
			TCGA-3A-A9IJ-01	9.4784
			TCGA-3A-A9IL-01	9.8902
			TCGA-IB-7889-01	9.3202
			TCGA-FB-AAPY-01	9.6302
			TCGA-HZ-7919-01	9.4893
			TCGA-IB-7891-01	9.5838
			TCGA-US-A77J-01	10.4467
			TCGA-IB-A7LX-01	8.7277
			TCGA-IB-7893-01	10.1425
			TCGA-2J-AABA-01	10.2751
			TCGA-US-A77G-01	7.0493
			TCGA-HZ-A9TJ-01	8.3375
			TCGA-3A-A9IR-01	4.3172
			TCGA-IB-AAUR-01	10.6448
			TCGA-HZ-8317-01	10.5232
			TCGA-XD-AAUI-01	9.4631
			TCGA-IB-A6UF-01	8.628
			TCGA-HZ-8637-01	9.1434
			TCGA-HZ-A77O-01	8.5127
			TCGA-3A-A9I9-01	8.7964
			TCGA-IB-A5SQ-01	9.6534
			TCGA-HZ-7289-01	9.1057
			TCGA-2J-AABR-01	9.9735
			TCGA-IB-8126-01	9.9826
			TCGA-HV-AA8V-01	9.9567
			TCGA-FB-AAPZ-01	8.9739
			TCGA-IB-AAUS-01	9.3855
			TCGA-2J-AABE-01	9.8586
			TCGA-3A-A9IC-01	9.3364
			TCGA-HZ-8638-01	10.0742
			TCGA-HZ-8519-01	10.1749
			TCGA-HV-A7OL-01	8.4853
			TCGA-Q3-AA2A-01	8.7697
			TCGA-LB-A9Q5-01	9.3084
			TCGA-2J-AAB8-01	9.1987
			TCGA-IB-7888-01	9.9986
			TCGA-IB-7645-01	9.7517
			TCGA-3E-AAAZ-01	9.4192
			TCGA-3A-A9IX-01	10.3677
			TCGA-RB-AA9M-01	9.6725
			TCGA-IB-AAUM-01	9.1858
			TCGA-IB-A5SO-01	9.9379
			TCGA-F2-7273-01	10.7243
			TCGA-RL-AAAS-01	10.7644
			TCGA-L1-A7W4-01	9.4953
			TCGA-2L-AAQE-01	8.978
			TCGA-OE-A75W-01	9.6817
			TCGA-HZ-A49H-01	10.6215
			TCGA-F2-7276-01	9.7788
			TCGA-IB-AAUW-01	9.9581
			TCGA-IB-7897-01	9.975
			TCGA-IB-AAUV-01	10.1408
			TCGA-3E-AAAY-01	9.1962
			TCGA-HV-A5A4-01	9.5036
			TCGA-LB-A7SX-01	10.969
			TCGA-3A-A9IO-01	5.8555
			TCGA-3A-A9IB-01	10.1005
			TCGA-IB-7885-01	9.2039
			TCGA-IB-AAUN-01	8.9919
			TCGA-3A-A9IZ-01	9.4933
			TCGA-FB-AAQ2-01	8.0816
			TCGA-H6-A45N-01	10.2106
			TCGA-F2-6879-01	10.4003
			TCGA-2L-AAQJ-01	9.1481
			TCGA-2J-AAB6-01	9.0361
			TCGA-LB-A8F3-01	7.4811
			TCGA-IB-7647-01	10.0349
			TCGA-HZ-7920-01	10.0477
			TCGA-FB-A5VM-01	10.6657
			TCGA-HZ-7924-01	10.0274
			TCGA-IB-7887-01	10.0197
			TCGA-HZ-8636-01	9.6465
			TCGA-IB-7646-01	9.6844
			TCGA-FB-AAPU-01	7.233
			TCGA-IB-A5SS-01	9.1709
			TCGA-IB-7651-01	9.9479
			TCGA-HZ-A8P1-01	7.6934
			TCGA-S4-A8RP-01	8.7581
			TCGA-HZ-8005-01	8.2527
			TCGA-US-A776-01	6.7192
			TCGA-HZ-A49I-01	9.7824
			TCGA-S4-A8RO-01	9.0067
			TCGA-FB-AAQ1-01	8.4062
			TCGA-IB-8127-01	9.3207
			TCGA-S4-A8RM-01	8.5094
			TCGA-F2-A7TX-01	9.2213
			TCGA-2L-AAQI-01	9.1373
			TCGA-2J-AABP-01	10.3787
			TCGA-RB-A7B8-01	9.8656
			TCGA-2L-AAQA-01	8.4697
			TCGA-FB-AAQ6-01	8.1479
			TCGA-IB-7644-01	8.5866
			TCGA-HV-A5A5-01	8.946

## Sheet: TCGA-Thyroid
Supplementary Table 1: SCARA3 mRNA analysis in the TCGA-Thyroid database associated with Figure 1a
TCGA-Thyroid_normal	SCARA3		TCGA-Thyroid_cancer	SCARA3
TCGA-EL-A3T8-11	12.2255		TCGA-DJ-A4V5-01	13.7548
TCGA-EL-A3TB-11	10.6477		TCGA-L6-A4EQ-01	11.8062
TCGA-EL-A3MW-11	11.4296		TCGA-FE-A3PB-01	12
TCGA-KS-A41J-11	11.6619		TCGA-E8-A2EA-01	12.5133
TCGA-BJ-A2N9-11	11.0299		TCGA-ET-A3DS-01	7.95
TCGA-EM-A1CV-11	10.4613
TCGA-EL-A3H1-11	10.4614		TCGA-E8-A432-01	12.2359
TCGA-BJ-A2NA-11	11.1403		TCGA-ET-A39M-01	11.0761
TCGA-EL-A3ZL-11	11.3874		TCGA-EL-A3T8-01	13.1051
TCGA-EM-A1YC-11	11.2872		TCGA-ET-A25K-01	12.1179
TCGA-EM-A1CS-11	11.0688		TCGA-DJ-A13O-01	12.1494
TCGA-EL-A3ZG-11	11.1733		TCGA-DJ-A2PO-01	11.7086
TCGA-EL-A3ZS-11	10.3119		TCGA-DJ-A13V-01	13.9444
TCGA-EL-A3ZM-11	10.9209		TCGA-EM-A2CT-01	8.5631
TCGA-BJ-A2N7-11	11.1073		TCGA-DJ-A3VJ-01	12.6322
TCGA-EL-A3ZK-11	11.129
TCGA-EL-A3T1-11	11.1723		TCGA-EL-A4K4-01	12.2362
TCGA-ET-A2N5-11	11.2017		TCGA-EL-A3ZP-01	13.1421
TCGA-EL-A3T2-11	10.7834		TCGA-DO-A1K0-01	11.7785
TCGA-EL-A3N3-11	10.8893		TCGA-EM-A22N-01	5.586
TCGA-EM-A1CW-11	10.6363		TCGA-IM-A3U3-01	11.2562
TCGA-ET-A3DW-11	12.0207		TCGA-IM-A3U2-01	11.5774
TCGA-ET-A2MX-11	10.8066		TCGA-EL-A3ZM-01	12.5127
TCGA-EL-A3H2-11	11.2224		TCGA-ET-A3DW-01	11.6668
TCGA-EM-A1CT-11	11.3414		TCGA-EM-A22M-01	11.4695
TCGA-EL-A3N2-11	10.8583
TCGA-EL-A3ZH-11	10.4462		TCGA-EM-A22I-01	11.9512
TCGA-GE-A2C6-11	10.9477		TCGA-EL-A3CS-01	11.9109
TCGA-DO-A1JZ-11	10.3644		TCGA-H2-A3RI-01	12.2217
TCGA-H2-A2K9-11	11.4976		TCGA-BJ-A45J-01	13.5785
TCGA-EL-A3ZO-11	11.2614		TCGA-EM-A2P0-01	12.1432
TCGA-EL-A3H7-11	10.9403		TCGA-E3-A3E3-01	11.8712
TCGA-EL-A3TA-11	10.2229		TCGA-DJ-A2Q5-01	12.7368
TCGA-BJ-A2N8-11	11.4188		TCGA-ET-A39S-01	11.5557
TCGA-E8-A2JQ-11	11.2544		TCGA-FY-A3R9-01	7.9535
TCGA-EL-A3ZR-11	11.6721		TCGA-DJ-A1QN-01	11.151
TCGA-EM-A3ST-11	11.1876		TCGA-EM-A22J-01	7.4432
TCGA-EL-A3ZP-11	10.7231		TCGA-EL-A3GO-01	9.014
TCGA-BJ-A3PR-11	10.9177		TCGA-FK-A3SG-01	11.8964
TCGA-FY-A3TY-11	11.0805
TCGA-ET-A3DP-11	9.9978		TCGA-EL-A4K9-01	12.1963
TCGA-EM-A1CU-11	11.0628		TCGA-EM-A3FJ-01	12.3129
TCGA-KS-A41L-11	10.7106		TCGA-KS-A4I1-01	12.7498
TCGA-EL-A3T3-11	11.7993		TCGA-IM-A41Y-01	12.4162
TCGA-BJ-A28R-11	11.547		TCGA-EM-A3ST-01	10.1048
TCGA-BJ-A290-11	10.8255		TCGA-ET-A39K-01	12.6016
TCGA-KS-A41I-11	11.4878		TCGA-FY-A3ON-01	13.608
TCGA-BJ-A28W-11	8.6103		TCGA-BJ-A28W-01	10.8187
TCGA-EL-A3T6-11	10.8732		TCGA-DJ-A13X-01	10.9401
TCGA-EL-A3T7-11	10.6144		TCGA-EM-A3O8-01	8.7127
TCGA-EL-A3ZQ-11	11.9905
TCGA-BJ-A28X-11	11.4639		TCGA-ET-A40T-01	12.7814
TCGA-EL-A3T0-11	10.6871		TCGA-DJ-A3VF-01	11.1078
TCGA-EL-A3GZ-11	10.5629		TCGA-ET-A39N-01	11.0873
TCGA-H2-A3RI-11	11.3857		TCGA-CE-A481-01	11.9203
TCGA-BJ-A3PU-11	11.3619
TCGA-EL-A3MX-11	11.2026		TCGA-KS-A41I-01	10.1951
TCGA-EL-A3ZT-11	12.3928
TCGA-EL-A3MY-11	10.4782		TCGA-DJ-A13U-01	12.1418
			TCGA-BJ-A0ZC-01	9.2333
			TCGA-ET-A3DT-01	12.7424
			TCGA-ET-A3BW-01	12.1166
			TCGA-ET-A25I-01	6.5479
			TCGA-L6-A4ET-01	12.0948
			TCGA-EL-A3GZ-01	12.6366
			TCGA-EM-A3AI-01	6.2423
			TCGA-FY-A76V-01	11.09
			TCGA-FE-A239-01	8.2437
			TCGA-EM-A3FM-01	12.6441
			TCGA-EM-A4FV-01	10.7374
			TCGA-DJ-A2PX-01	11.4623
			TCGA-EL-A3CW-01	10.3074
			TCGA-FY-A4B4-01	13.2936
			TCGA-J8-A3YH-01	11.3021
			TCGA-DJ-A3V2-01	12.603
			TCGA-E8-A44M-01	11.3928
			TCGA-FK-A3SE-01	13.9885
			TCGA-ET-A39L-01	11.6984
			TCGA-DE-A3KN-01	12.55
			TCGA-BJ-A45D-01	9.0093
			TCGA-ET-A2N5-01	9.1725
			TCGA-BJ-A45K-01	11.1685
			TCGA-EM-A1YB-01	8.8442
			TCGA-EM-A4FF-01	11.304
			TCGA-DJ-A3V0-01	12.5936
			TCGA-DJ-A2Q7-01	12.6013
			TCGA-EM-A22Q-01	11.5973
			TCGA-DJ-A2PW-01	12.948
			TCGA-EM-A3FK-01	12.3212
			TCGA-FY-A3NM-01	4.678
			TCGA-EM-A3AQ-01	12.148
			TCGA-EM-A3SU-01	11.3051
			TCGA-ET-A25J-01	10.5946
			TCGA-FE-A3PC-01	11.5261
			TCGA-EL-A4KI-01	8.9047
			TCGA-EL-A3D6-01	11.2129
			TCGA-CE-A3ME-01	12.2388
			TCGA-H2-A422-01	12.224
			TCGA-EL-A3CY-01	12.0574
			TCGA-FY-A4B0-01	8.7571
			TCGA-EM-A3FR-01	9.3566
			TCGA-EM-A4FR-01	8.8057
			TCGA-EL-A4JX-01	12.143
			TCGA-EL-A3H1-01	9.7973
			TCGA-DJ-A4UP-01	12.204
			TCGA-DJ-A3UM-01	12.0716
			TCGA-E3-A3E5-01	11.4243
			TCGA-KS-A4IC-01	12.5212
			TCGA-E8-A2JQ-01	12.1993
			TCGA-DJ-A2Q9-01	11.3945
			TCGA-DJ-A4UR-01	7.3741
			TCGA-EM-A2CP-01	9.7664
			TCGA-E8-A44K-01	11.9013
			TCGA-DJ-A2PQ-01	12.327
			TCGA-BJ-A0Z5-01	10.4147
			TCGA-BJ-A192-01	11.1867
			TCGA-ET-A2MY-01	10.4008
			TCGA-FY-A3I4-01	13.0369
			TCGA-EM-A2P2-01	9.0405
			TCGA-DJ-A2PU-01	12.0102
			TCGA-BJ-A0ZF-01	7.9153
			TCGA-DJ-A3UZ-01	12.0907
			TCGA-FY-A2QD-01	10.7692
			TCGA-EM-A22P-01	12.3444
			TCGA-EM-A1CT-01	11.5926
			TCGA-ET-A39J-01	12.044
			TCGA-EL-A3GW-01	10.2078
			TCGA-EL-A3ZK-01	12.2003
			TCGA-ET-A3BN-01	12.7563
			TCGA-FY-A3R7-01	11.7628
			TCGA-DJ-A1QD-01	12.6077
			TCGA-EM-A2OW-01	5.9038
			TCGA-KS-A4I3-01	12.3944
			TCGA-DJ-A3V3-01	12.5839
			TCGA-DJ-A3VK-01	9.5517
			TCGA-ET-A25N-01	12.9533
			TCGA-ET-A2N3-01	10.6102
			TCGA-EL-A3CU-01	11.8017
			TCGA-EM-A2P3-01	12.4066
			TCGA-BJ-A28X-01	12.0394
			TCGA-EM-A2CR-01	12.2725
			TCGA-DE-A0XZ-01	12.7997
			TCGA-ET-A3DP-01	12.157
			TCGA-EM-A2CL-01	7.4831
			TCGA-EL-A3ZQ-01	12.2346
			TCGA-EM-A22K-01	9.8615
			TCGA-DE-A4M9-01	10.4004
			TCGA-EL-A4KD-01	12.7268
			TCGA-EL-A3T1-01	12.731
			TCGA-MK-A84Z-01	9.4006
			TCGA-FE-A238-01	12.0825
			TCGA-EM-A4FH-01	7.0766
			TCGA-MK-A4N7-01	12.6278
			TCGA-EM-A4G1-01	11.21
			TCGA-BJ-A0YZ-01	8.1572
			TCGA-DJ-A3UR-01	12.2104
			TCGA-J8-A42S-01	12.8618
			TCGA-ET-A2N0-01	11.5692
			TCGA-FY-A3NN-01	10.6055
			TCGA-GE-A2C6-01	11.4713
			TCGA-DJ-A1QI-01	12.4261
			TCGA-FY-A40M-01	10.7776
			TCGA-DJ-A2Q0-01	5.3824
			TCGA-EM-A2OY-01	4.651
			TCGA-BJ-A0Z9-01	13.5043
			TCGA-EM-A1CV-01	10.9961
			TCGA-BJ-A28T-01	11.9322
			TCGA-ET-A40Q-01	12.1803
			TCGA-EM-A22L-01	7.8909
			TCGA-EM-A4FN-01	11.8407
			TCGA-EL-A3MZ-01	9.5902
			TCGA-FY-A3W9-01	10.6072
			TCGA-DJ-A3VL-01	8.8193
			TCGA-EL-A3ZL-01	12.1325
			TCGA-DE-A4MD-06	10.4623
			TCGA-EL-A3MX-01	11.2726
			TCGA-DJ-A2PT-01	12.3578
			TCGA-ET-A39P-01	10.756
			TCGA-EL-A3MW-01	11.8768
			TCGA-KS-A4ID-01	11.0097
			TCGA-FE-A233-01	12.8203
			TCGA-E8-A413-01	12.3275
			TCGA-EL-A3ZN-01	11.1233
			TCGA-FK-A3SB-01	11.7892
			TCGA-EL-A3CN-01	12.8879
			TCGA-EM-A2CO-01	7.1401
			TCGA-DJ-A4UT-01	11.2143
			TCGA-EM-A3AO-01	12.7601
			TCGA-BJ-A191-01	11.0862
			TCGA-EM-A4FO-01	10.6783
			TCGA-ET-A3DQ-01	12.1426
			TCGA-EL-A3H5-01	11.4818
			TCGA-DE-A4MB-01	10.8871
			TCGA-EL-A3TB-01	12.9203
			TCGA-DJ-A1QM-01	11.837
			TCGA-EL-A3T2-01	9.0988
			TCGA-DJ-A3V9-01	12.5259
			TCGA-J8-A4HY-01	10.4122
			TCGA-ET-A3DV-01	10.1684
			TCGA-BJ-A4O9-01	10.9253
			TCGA-BJ-A18Z-01	12.4399
			TCGA-E3-A3DY-01	12.1121
			TCGA-EL-A3T7-01	13.4827
			TCGA-FY-A3R8-01	12.2137
			TCGA-EM-A3AP-01	10.5002
			TCGA-EM-A3FQ-01	12.8257
			TCGA-IM-A3EB-01	11.234
			TCGA-KS-A4I5-01	13.1613
			TCGA-CE-A3MD-01	10.2471
			TCGA-ET-A3BU-01	12.3905
			TCGA-ET-A3BP-01	11.0881
			TCGA-EM-A3OA-01	7.9729
			TCGA-E3-A3DZ-01	7.4684
			TCGA-MK-A4N9-01	13.3077
			TCGA-ET-A40S-01	9.4198
			TCGA-ET-A3DR-01	13.6571
			TCGA-EL-A3CR-01	11.8104
			TCGA-DJ-A3VE-01	13.6634
			TCGA-BJ-A28S-01	9.7651
			TCGA-DE-A4M8-01	11.961
			TCGA-EL-A3H4-01	13.5918
			TCGA-BJ-A0Z2-01	10.1642
			TCGA-FY-A3TY-01	12.2096
			TCGA-FY-A3I5-01	10.0138
			TCGA-EL-A3T0-01	10.4636
			TCGA-FY-A3NP-01	9.1972
			TCGA-EL-A3GU-01	11.9422
			TCGA-DJ-A2Q1-01	14.4135
			TCGA-EM-A3AR-01	12.5828
			TCGA-EM-A2CK-01	8.9392
			TCGA-DJ-A3VA-01	10.8921
			TCGA-DJ-A2PP-01	8.7908
			TCGA-DJ-A3V6-01	10.6913
			TCGA-J8-A3YF-01	11.9172
			TCGA-EM-A3AN-01	13.5889
			TCGA-J8-A3O1-01	12.2455
			TCGA-ET-A25M-01	11.8825
			TCGA-EL-A3GV-01	12.4484
			TCGA-ET-A2MZ-01	10.5219
			TCGA-EL-A3ZR-01	8.8311
			TCGA-DJ-A13M-01	8.4923
			TCGA-BJ-A3PT-01	10.6944
			TCGA-BJ-A45H-01	12.5255
			TCGA-BJ-A0ZB-01	11.0851
			TCGA-ET-A40R-01	12.5283
			TCGA-BJ-A3F0-01	7.6884
			TCGA-FY-A3R6-01	12.5282
			TCGA-EM-A3SY-01	7.1145
			TCGA-FY-A40K-01	12.6338
			TCGA-DJ-A4V0-01	11.826
			TCGA-E8-A434-01	11.4893
			TCGA-EL-A3ZG-01	10.7784
			TCGA-EM-A2CQ-01	10.3109
			TCGA-FK-A3S3-01	11.5555
			TCGA-DJ-A3US-01	11.6059
			TCGA-E8-A414-01	11.9028
			TCGA-E8-A415-01	11.3518
			TCGA-BJ-A2N8-01	10.5461
			TCGA-DJ-A3UY-01	12.3176
			TCGA-E8-A418-01	9.748
			TCGA-DE-A0Y2-01	12.4858
			TCGA-J8-A4HW-06	13.4634
			TCGA-BJ-A0Z3-01	12.2345
			TCGA-FY-A40L-01	10.8515
			TCGA-EL-A3CO-01	11.1406
			TCGA-EM-A4FU-01	8.5515
			TCGA-EM-A2CJ-01	11.7327
			TCGA-EL-A4K6-01	8.9008
			TCGA-CE-A482-01	12.1586
			TCGA-EL-A3H7-01	12.2054
			TCGA-BJ-A0ZJ-01	11.8624
			TCGA-EL-A4JZ-01	12.9273
			TCGA-EM-A3SX-01	11.9181
			TCGA-BJ-A45I-01	11.2748
			TCGA-FE-A234-01	10.8129
			TCGA-DJ-A4UQ-01	12.7725
			TCGA-DJ-A13S-01	9.2033
			TCGA-EM-A2P1-01	11.584
			TCGA-EL-A3D5-01	9.8673
			TCGA-E8-A3X7-01	11.5286
			TCGA-BJ-A28R-01	12.4505
			TCGA-BJ-A0ZE-01	7.4885
			TCGA-ET-A4KN-01	11.7375
			TCGA-EM-A3O7-01	12.2259
			TCGA-E3-A3E2-01	12.1202
			TCGA-H2-A421-01	11.8616
			TCGA-DE-A0Y3-01	12.2005
			TCGA-EM-A1YA-01	7.1019
			TCGA-ET-A2N4-01	10.2726
			TCGA-IM-A41Z-01	8.5237
			TCGA-EM-A1YD-01	9.0012
			TCGA-CE-A27D-01	11.6207
			TCGA-EM-A3O6-01	8.6014
			TCGA-EM-A3FQ-06	11.9142
			TCGA-DJ-A3UO-01	11.4645
			TCGA-ET-A40P-01	8.9403
			TCGA-ET-A25R-01	12.6183
			TCGA-DJ-A3VI-01	11.7991
			TCGA-DJ-A3UQ-01	12.2084
			TCGA-DJ-A3VD-01	13.0342
			TCGA-DJ-A13L-01	12.6631
			TCGA-BJ-A3PU-01	11.6926
			TCGA-FY-A3WA-01	4.3381
			TCGA-DJ-A1QH-01	13.3619
			TCGA-DE-A4MC-01	9.809
			TCGA-J8-A3O2-06	13.4546
			TCGA-DJ-A3V7-01	12.0328
			TCGA-BJ-A2P4-01	9.0598
			TCGA-DJ-A2PS-01	11.5603
			TCGA-ET-A25L-01	11.4692
			TCGA-E3-A3E1-01	11.6492
			TCGA-L6-A4EU-01	11.8404
			TCGA-E8-A417-01	11.173
			TCGA-ET-A2MX-01	12.5969
			TCGA-DE-A4MA-01	12.9957
			TCGA-EL-A3ZT-01	12.8184
			TCGA-BJ-A4O8-01	12.3549
			TCGA-J8-A3O0-01	10.0577
			TCGA-DJ-A2PV-01	12.1563
			TCGA-EL-A3H8-01	13.5089
			TCGA-EM-A3FP-01	9.1116
			TCGA-ET-A3BO-01	12.3774
			TCGA-EM-A2CS-01	11.9573
			TCGA-ET-A25G-01	12.5786
			TCGA-DJ-A3UK-01	11.9905
			TCGA-E8-A437-01	12.8329
			TCGA-ET-A3BT-01	12.9707
			TCGA-ET-A3BQ-01	12.3627
			TCGA-FY-A3YR-01	11.5536
			TCGA-KS-A4I9-01	13.1092
			TCGA-DE-A7U5-01	12.7811
			TCGA-EL-A3ZS-01	12.6289
			TCGA-EM-A1CU-01	14.0111
			TCGA-EL-A3T3-01	13.4688
			TCGA-DJ-A1QF-01	11.3328
			TCGA-DJ-A13R-01	10.4011
			TCGA-EL-A4K0-01	13.1105
			TCGA-EL-A3GX-01	12.1271
			TCGA-EM-A2CU-01	12.606
			TCGA-DJ-A4UW-01	12.7116
			TCGA-DJ-A3UU-01	13.2495
			TCGA-E8-A433-01	11.7572
			TCGA-QD-A8IV-01	8.9451
			TCGA-EM-A22O-01	12.2333
			TCGA-BJ-A45F-01	7.6194
			TCGA-EM-A2OZ-01	12.0831
			TCGA-DJ-A3UX-01	12.2939
			TCGA-ET-A3BV-01	13.9111
			TCGA-EL-A3N3-01	11.4895
			TCGA-EM-A4FQ-01	11.0786
			TCGA-DJ-A4UL-01	13.1332
			TCGA-CE-A484-01	9.8648
			TCGA-DJ-A13W-01	10.5724
			TCGA-EL-A4JW-01	12.7203
			TCGA-BJ-A2N7-01	11.2523
			TCGA-4C-A93U-01	9.3113
			TCGA-ET-A39R-01	11.349
			TCGA-DJ-A1QL-01	10.6724
			TCGA-FK-A3SD-01	6.4859
			TCGA-EL-A3CT-01	10.8432
			TCGA-EM-A3O3-01	9.2058
			TCGA-EM-A3OB-01	9.5461
			TCGA-EL-A3D1-01	11.2899
			TCGA-KS-A4I7-01	12.134
			TCGA-EM-A3FN-01	8.2424
			TCGA-CE-A13K-01	11.2693
			TCGA-EL-A4K1-01	11.2348
			TCGA-FE-A3PD-01	12.594
			TCGA-DJ-A3VM-01	8.2186
			TCGA-ET-A4KQ-01	9.9697
			TCGA-EM-A3FO-01	12.7862
			TCGA-DJ-A1QO-01	12.8705
			TCGA-KS-A41F-01	11.955
			TCGA-DO-A2HM-01	11.5141
			TCGA-EL-A3ZH-01	10.1959
			TCGA-KS-A4IB-01	9.3975
			TCGA-FE-A235-01	11.0742
			TCGA-IM-A3ED-01	12.8227
			TCGA-DE-A69K-01	12.9662
			TCGA-EL-A3GY-01	12.3909
			TCGA-ET-A3BS-01	11.6161
			TCGA-EM-A4FK-01	8.0483
			TCGA-EM-A3SZ-01	10.8938
			TCGA-DE-A69J-01	11.7217
			TCGA-E8-A416-01	11.7621
			TCGA-FE-A236-01	12.2553
			TCGA-EL-A3T6-01	12.4491
			TCGA-DJ-A13T-01	11.5418
			TCGA-EM-A4FM-01	12.841
			TCGA-KS-A41J-01	11.8882
			TCGA-DJ-A2Q2-01	10.1043
			TCGA-BJ-A3EZ-01	11.6964
			TCGA-EL-A3MY-01	12.4392
			TCGA-BJ-A290-01	10.3935
			TCGA-EL-A3N2-01	10.5027
			TCGA-DJ-A2PY-01	11.8914
			TCGA-FY-A3RA-01	12.105
			TCGA-EL-A4KG-01	12.1605
			TCGA-BJ-A2NA-01	11.9976
			TCGA-EM-A3AJ-01	8.0654
			TCGA-BJ-A190-01	7.0172
			TCGA-EM-A2OX-01	11.5125
			TCGA-EL-A3CP-01	13.4152
			TCGA-EL-A3D4-01	12.1758
			TCGA-ET-A3BX-01	12.5919
			TCGA-DJ-A4V4-01	11.86
			TCGA-BJ-A0ZG-01	9.2079
			TCGA-FK-A3SH-01	14.1039
			TCGA-EL-A3CZ-01	9.388
			TCGA-EL-A3D0-01	13.343
			TCGA-DJ-A2QA-01	12.4482
			TCGA-BJ-A45E-01	11.1935
			TCGA-FE-A237-01	11.4452
			TCGA-IM-A420-01	12.1381
			TCGA-CE-A483-01	12.0353
			TCGA-DJ-A3UN-01	11.5591
			TCGA-EM-A2CS-06	12.1108
			TCGA-ET-A25P-01	9.8255
			TCGA-H2-A26U-01	11.9367
			TCGA-DJ-A4V2-01	12.3113
			TCGA-ET-A3DU-01	12.8386
			TCGA-DJ-A3VG-01	11.1199
			TCGA-FE-A23A-01	12.0726
			TCGA-DO-A1JZ-01	13.4484
			TCGA-EM-A1YC-01	7.8738
			TCGA-FK-A4UB-01	12.6856
			TCGA-E8-A436-01	12.3776
			TCGA-DE-A2OL-01	11.082
			TCGA-BJ-A45C-01	11.8235
			TCGA-EL-A4JV-01	8.6803
			TCGA-E8-A419-01	11.7975
			TCGA-E3-A3E0-01	11.6278
			TCGA-H2-A2K9-01	8.0116
			TCGA-FE-A230-01	12.4981
			TCGA-EM-A3SU-06	12.0004
			TCGA-BJ-A0Z0-01	10.1718
			TCGA-EL-A3ZO-01	11.0739
			TCGA-DJ-A2PR-01	12.4336
			TCGA-DJ-A3V5-01	11.6638
			TCGA-EL-A3GR-01	12.4823
			TCGA-EM-A2P1-06	11.6518
			TCGA-EL-A4KH-01	11.2935
			TCGA-L6-A4EP-01	12.6201
			TCGA-ET-A39T-01	11.8195
			TCGA-DJ-A3UP-01	9.9598
			TCGA-J8-A3YE-01	12.7377
			TCGA-DJ-A3UT-01	9.9195
			TCGA-BJ-A2N9-01	8.2037
			TCGA-BJ-A0ZH-01	11.1576
			TCGA-BJ-A0ZA-01	8.145
			TCGA-EM-A1CS-01	11.9483
			TCGA-FY-A40N-01	12.0201
			TCGA-DJ-A2QC-01	12.0678
			TCGA-EL-A3TA-01	12.1937
			TCGA-E8-A242-01	12.3053
			TCGA-EM-A1YE-01	6.0732
			TCGA-DJ-A3UV-01	11.6005
			TCGA-H2-A3RH-01	11.4831
			TCGA-ET-A39O-01	12.3416
			TCGA-FE-A22Z-01	12.6932
			TCGA-DJ-A2QB-01	8.1101
			TCGA-EL-A3T9-01	12.2263
			TCGA-DJ-A1QQ-01	14.1555
			TCGA-DE-A4MD-01	11.1477
			TCGA-ET-A39I-01	10.5233
			TCGA-BJ-A18Y-01	10.4462
			TCGA-DJ-A2Q3-01	11.117
			TCGA-EL-A3GP-01	9.7997
			TCGA-DJ-A2PZ-01	11.9497
			TCGA-EL-A3CX-01	13.3975
			TCGA-EM-A3AK-01	10.4534
			TCGA-FE-A232-01	12.2395
			TCGA-EL-A3CL-01	12.2879
			TCGA-BJ-A45G-01	11.0312
			TCGA-EL-A4K2-01	10.4025
			TCGA-DJ-A3V4-01	12.3476
			TCGA-E8-A438-01	11.4291
			TCGA-EM-A2CM-01	10.4084
			TCGA-FE-A3PA-01	10.1989
			TCGA-EM-A3FL-01	9.4165
			TCGA-BJ-A3PR-01	11.2954
			TCGA-BJ-A28Z-01	12.5073
			TCGA-FY-A4B3-01	13.5588
			TCGA-EL-A3GS-01	12.7047
			TCGA-BJ-A28V-01	10.3525
			TCGA-DJ-A13P-01	11.5922
			TCGA-ET-A3DO-01	12.6733
			TCGA-EL-A3GQ-01	11.2405
			TCGA-FE-A231-01	8.9599
			TCGA-J8-A4HW-01	13.9459
			TCGA-DJ-A3V8-01	12.2818
			TCGA-EM-A3AL-01	9.1514
			TCGA-MK-A4N6-01	12.2215
			TCGA-EL-A3CV-01	11.7988
			TCGA-EL-A3H2-01	9.7972
			TCGA-DJ-A1QE-01	12.6661
			TCGA-J8-A3YD-01	10.7192
			TCGA-DJ-A3UW-01	11.9833
			TCGA-EL-A4K7-01	12.6552
			TCGA-EM-A2CN-01	11.6662
			TCGA-DJ-A2Q6-01	12.5427
			TCGA-EM-A1CW-01	8.5512
			TCGA-EL-A3H3-01	8.9669
			TCGA-J8-A3O2-01	12.9798
			TCGA-EL-A3CM-01	10.9052
			TCGA-FY-A3BL-01	12.6108
			TCGA-DJ-A3VB-01	11.6391
			TCGA-J8-A3YG-01	11.3271
			TCGA-BJ-A291-01	7.6073
			TCGA-EM-A2OV-01	7.2545
			TCGA-DJ-A2Q4-01	13.4507
			TCGA-CE-A485-01	12.8148
			TCGA-J8-A3YH-06	11.2395
			TCGA-DJ-A2PN-01	12.9118
			TCGA-IM-A4EB-01	12.5832
			TCGA-EM-A3O9-01	6.2968
			TCGA-ET-A25O-01	12.0952
			TCGA-KS-A41L-01	5.6748
			TCGA-J8-A3NZ-01	11.6668
			TCGA-DJ-A1QG-01	9.5487

## Sheet: TCGA-Giloblastoma
Supplementary Table 1: SCARA3 mRNA analysis in the TCGA-Giloblastoma database associated with Figure 1a
TCGA-Giloblastoma_normal	SCARA3		TCGA-Giloblastoma_cancer	SCARA3
TCGA-06-0681-11	10.5826		TCGA-27-1832-01	12.2399
TCGA-06-AABW-11	9.7436		TCGA-27-1831-01	10.5615
TCGA-06-0680-11	10.9343		TCGA-28-5216-01	11.2586
TCGA-06-0675-11	10.3284		TCGA-16-0846-01	13.0651
TCGA-06-0678-11	11.2699		TCGA-28-5218-01	12.4333
			TCGA-06-0178-01	10.2421
			TCGA-06-0238-01	10.3305
			TCGA-06-0125-01	11.0727
			TCGA-06-0219-01	11.1593
			TCGA-06-0125-02	12.5532
			TCGA-06-0174-01	11.1678
			TCGA-28-1747-01	11.9676
			TCGA-12-0616-01	12.1035
			TCGA-06-5415-01	11.522
			TCGA-28-2499-01	12.3695
			TCGA-06-5411-01	11.2314
			TCGA-06-0211-01	11.8672
			TCGA-19-1787-01	12.2143
			TCGA-27-1835-01	12.7218
			TCGA-28-5213-01	12.7239
			TCGA-06-2561-01	11.9913
			TCGA-14-2554-01	11.4385
			TCGA-06-2563-01	11.2373
			TCGA-41-3915-01	11.6477
			TCGA-76-4932-01	11.8355
			TCGA-06-5412-01	11.8287
			TCGA-26-5135-01	13.3123
			TCGA-16-1045-01	12.3563
			TCGA-06-0141-01	13.0905
			TCGA-06-2557-01	11.486
			TCGA-06-0157-01	12.0828
			TCGA-28-1753-01	11.083
			TCGA-26-5139-01	11.5356
			TCGA-26-5136-01	13.0604
			TCGA-28-2509-01	11.7325
			TCGA-06-0168-01	13.0015
			TCGA-76-4928-01	11.7301
			TCGA-32-5222-01	10.3106
			TCGA-12-1597-01	11.4096
			TCGA-06-2567-01	12.1584
			TCGA-27-2526-01	11.6076
			TCGA-28-2513-01	10.7338
			TCGA-32-2615-01	11.7152
			TCGA-19-1389-02	12.7015
			TCGA-27-1834-01	12.4055
			TCGA-14-0787-01	12.3164
			TCGA-06-5418-01	12.0681
			TCGA-12-5295-01	11.368
			TCGA-12-3650-01	10.8067
			TCGA-28-5220-01	11.3
			TCGA-06-0190-01	11.878
			TCGA-02-2483-01	11.0875
			TCGA-06-5417-01	11.8434
			TCGA-14-1825-01	10.915
			TCGA-12-0618-01	11.1106
			TCGA-06-5413-01	10.6961
			TCGA-32-2616-01	13.1721
			TCGA-12-0821-01	11.2893
			TCGA-06-0158-01	12.2705
			TCGA-12-3653-01	10.9476
			TCGA-27-2523-01	12.2023
			TCGA-27-2524-01	11.2275
			TCGA-76-4929-01	13.666
			TCGA-14-0817-01	10.6417
			TCGA-26-5134-01	11.6493
			TCGA-19-5960-01	11.9124
			TCGA-28-5215-01	12.3259
			TCGA-19-2619-01	13.1812
			TCGA-14-1034-01	12.1743
			TCGA-14-1034-02	10.8189
			TCGA-15-1444-01	11.7238
			TCGA-06-5856-01	12.2954
			TCGA-32-4213-01	12.8784
			TCGA-06-0646-01	12.6152
			TCGA-19-2620-01	12.6956
			TCGA-06-0138-01	13.0093
			TCGA-41-4097-01	13.2433
			TCGA-28-5204-01	10.6179
			TCGA-32-2634-01	12.2659
			TCGA-76-4926-01	11.6448
			TCGA-32-1970-01	11.8896
			TCGA-06-0152-02	12.1786
			TCGA-15-0742-01	11.6683
			TCGA-06-0645-01	12.1615
			TCGA-27-2528-01	12.5019
			TCGA-14-0789-01	11.2797
			TCGA-08-0386-01	10.9078
			TCGA-76-4931-01	11.5332
			TCGA-27-1830-01	12.0453
			TCGA-06-0184-01	11.5243
			TCGA-12-3652-01	10.4253
			TCGA-06-0187-01	11.6681
			TCGA-14-1823-01	11.1429
			TCGA-02-2486-01	10.9506
			TCGA-19-1390-01	10.9223
			TCGA-06-0221-02	11.4543
			TCGA-32-1980-01	12.5069
			TCGA-06-0747-01	13.2573
			TCGA-06-0156-01	12.0195
			TCGA-06-0649-01	13.9276
			TCGA-28-5209-01	11.4538
			TCGA-28-5208-01	11.2102
			TCGA-06-0686-01	11.3127
			TCGA-76-4927-01	12.1318
			TCGA-28-5207-01	10.6168
			TCGA-06-0171-02	12.1777
			TCGA-06-2558-01	11.2973
			TCGA-14-1402-02	11.2064
			TCGA-06-0644-01	12.3339
			TCGA-06-2562-01	12.7651
			TCGA-06-2570-01	10.7376
			TCGA-06-2559-01	12.1794
			TCGA-26-5132-01	11.9607
			TCGA-12-5299-01	11.5341
			TCGA-06-0743-01	11.6001
			TCGA-41-2572-01	11.5528
			TCGA-06-0744-01	10.2748
			TCGA-06-0130-01	10.7683
			TCGA-06-0749-01	12.6466
			TCGA-06-1804-01	10.7418
			TCGA-19-2629-01	12.3359
			TCGA-06-5414-01	11.8903
			TCGA-06-5408-01	10.8448
			TCGA-19-4065-02	12.9548
			TCGA-06-2569-01	11.6928
			TCGA-14-0736-02	12.5445
			TCGA-26-5133-01	13.0989
			TCGA-19-0957-02	12.6119
			TCGA-06-0190-02	11.5563
			TCGA-32-2632-01	12.2586
			TCGA-76-4925-01	12.92
			TCGA-19-4065-01	10.984
			TCGA-06-0745-01	12.1837
			TCGA-27-2519-01	12.6442
			TCGA-14-0790-01	10.3698
			TCGA-14-1829-01	9.5831
			TCGA-28-2514-01	10.9688
			TCGA-06-0878-01	12.5543
			TCGA-06-5859-01	13.8477
			TCGA-19-2624-01	11.6305
			TCGA-02-0055-01	11.591
			TCGA-06-0211-02	11.6451
			TCGA-06-5416-01	11.2906
			TCGA-27-1837-01	12.6572
			TCGA-06-0132-01	11.5808
			TCGA-06-5858-01	12.5237
			TCGA-27-2521-01	12.4762
			TCGA-14-0871-01	9.1781
			TCGA-32-2638-01	11.6588
			TCGA-28-2510-01	11.6922
			TCGA-26-1442-01	12.3541
			TCGA-06-5410-01	11.4738
			TCGA-41-5651-01	11.9393
			TCGA-06-2564-01	12.4155
			TCGA-06-0882-01	12.05
			TCGA-12-0619-01	11.8521
			TCGA-14-0781-01	13.4456
			TCGA-41-2571-01	11.8357
			TCGA-06-0129-01	11.2396
			TCGA-19-2625-01	12.8115
			TCGA-06-2565-01	11.5308
			TCGA-02-2485-01	10.8622
			TCGA-06-0210-01	12.7747
			TCGA-06-0210-02	13.5451
			TCGA-02-0047-01	13.5268
			TCGA-06-0750-01	12.3995
			TCGA-32-1982-01	11.9222
