# Supplementary material for: SCARA3 inhibits cell proliferation and EMT through AKT signaling pathway in lung cancer
Source: BMC Cancer. 2022 May 16;22:552. doi: 10.1186/s12885-022-09631-z (PMC9112459; doi:10.1186/s12885-022-09631-z)
Supplement: Supplementary file 4 — Additional file 4: Supplementary Table 2. Analysis of SCARA1–5 mRNA in the TCGA-Lung database associated with Supplementary Fig. 1a. [file 12885_2022_9631_MOESM4_ESM.xlsx]

## Sheet: Sheet1
Supplementary Table 2: Analysis of SCARA1-5 mRNA in the TCGA-Lung database associated with Supplementary Figure 1a
SCARA1 (MSR1)					SCARA2 (MARCO)					SCARA3					SCARA4 (COLEC12)					SCARA5
TCGA-Lung_Normal		TCGA-Lung_cancer			TCGA-Lung_Normal		TCGA-Lung_cancer			TCGA-Lung_Normal		TCGA-Lung_cancer			TCGA-Lung_Normal		TCGA-Lung_cancer			TCGA-Lung_Normal		TCGA-Lung_cancer
TCGA-56-7582-11	11.5505	TCGA-NJ-A4YP-01	8.9028		TCGA-56-7582-11	12.1195	TCGA-NJ-A4YP-01	7.7044		TCGA-56-7582-11	10.0362	TCGA-NJ-A4YP-01	8.2616		TCGA-56-7582-11	11.0339	TCGA-NJ-A4YP-01	9.8683		TCGA-56-7582-11	7.5191	TCGA-NJ-A4YP-01	3.3429
TCGA-56-8309-11	13.0501	TCGA-18-3417-01	9.5989		TCGA-56-8309-11	14.3236	TCGA-18-3417-01	8.268		TCGA-56-8309-11	10.0306	TCGA-18-3417-01	8.906		TCGA-56-8309-11	11.273	TCGA-18-3417-01	8.8567		TCGA-56-8309-11	8.0355	TCGA-18-3417-01	2.7557
TCGA-56-7730-11	12.0893	TCGA-22-4613-01	10.7486		TCGA-56-7730-11	12.4814	TCGA-22-4613-01	8.4016		TCGA-56-7730-11	9.301	TCGA-22-4613-01	8.2795		TCGA-56-7730-11	11.3626	TCGA-22-4613-01	7.9485		TCGA-56-7730-11	8.3662	TCGA-22-4613-01	4.9166
TCGA-43-6143-11	12.2335	TCGA-90-7769-01	6.6719		TCGA-43-6143-11	13.3084	TCGA-90-7769-01	4.3153		TCGA-43-6143-11	10.3375	TCGA-90-7769-01	9.8292		TCGA-43-6143-11	11.934	TCGA-90-7769-01	6.682		TCGA-43-6143-11	11.7528	TCGA-90-7769-01	1.2792
TCGA-60-2709-11	13.3026	TCGA-62-8397-01	9.4028		TCGA-60-2709-11	13.0579	TCGA-62-8397-01	10.4447		TCGA-60-2709-11	9.1847	TCGA-62-8397-01	6.9499		TCGA-60-2709-11	10.8943	TCGA-62-8397-01	9.2624		TCGA-60-2709-11	8.6778	TCGA-62-8397-01	5.0495
TCGA-50-6595-11	12.132	TCGA-77-A5G1-01	9.3686		TCGA-50-6595-11	12.7798	TCGA-77-A5G1-01	8.1796		TCGA-50-6595-11	10.0453	TCGA-77-A5G1-01	8.1059		TCGA-50-6595-11	10.8937	TCGA-77-A5G1-01	8.4158		TCGA-50-6595-11	9.1517	TCGA-77-A5G1-01	3.4082
TCGA-43-3394-11	12.2543	TCGA-86-8278-01	9.4772		TCGA-43-3394-11	12.4111	TCGA-86-8278-01	8.5829		TCGA-43-3394-11	9.9324	TCGA-86-8278-01	9.5252		TCGA-43-3394-11	12.0267	TCGA-86-8278-01	9.944		TCGA-43-3394-11	9.0194	TCGA-86-8278-01	2.1279
TCGA-91-6849-11	11.9731	TCGA-77-A5G3-01	8.6373		TCGA-91-6849-11	11.7184	TCGA-77-A5G3-01	7.8054		TCGA-91-6849-11	10.278	TCGA-77-A5G3-01	9.0798		TCGA-91-6849-11	10.4969	TCGA-77-A5G3-01	7.9983		TCGA-91-6849-11	9.7976	TCGA-77-A5G3-01	1.8318
TCGA-49-4512-11	12.6683	TCGA-05-4430-01	11.94		TCGA-49-4512-11	13.0315	TCGA-05-4430-01	9.9732		TCGA-49-4512-11	9.1018	TCGA-05-4430-01	8.6208		TCGA-49-4512-11	10.1502	TCGA-05-4430-01	10.513		TCGA-49-4512-11	8.9943	TCGA-05-4430-01	6.2411
TCGA-51-4081-11	13.3758	TCGA-44-6778-01	12.1383		TCGA-51-4081-11	14.101	TCGA-44-6778-01	11.0913		TCGA-51-4081-11	9.2082	TCGA-44-6778-01	8.4873		TCGA-51-4081-11	11.8251	TCGA-44-6778-01	10.5395		TCGA-51-4081-11	8.5996	TCGA-44-6778-01	6.1585
TCGA-44-3398-11	12.3567	TCGA-49-AARQ-01	8.1071		TCGA-44-3398-11	13.284	TCGA-49-AARQ-01	4.9171		TCGA-44-3398-11	10.8879	TCGA-49-AARQ-01	6.1656		TCGA-44-3398-11	11.543	TCGA-49-AARQ-01	7.5893		TCGA-44-3398-11	10.5886	TCGA-49-AARQ-01	1.4251
TCGA-22-5482-11	12.1788	TCGA-66-2766-01	9.9488		TCGA-22-5482-11	12.4138	TCGA-66-2766-01	8.0577		TCGA-22-5482-11	10.7691	TCGA-66-2766-01	8.998		TCGA-22-5482-11	11.6481	TCGA-66-2766-01	7.6113		TCGA-22-5482-11	9.0189	TCGA-66-2766-01	0.4815
TCGA-22-4609-11	11.6975	TCGA-MP-A4TK-01	11.2134		TCGA-22-4609-11	11.1129	TCGA-MP-A4TK-01	10.8816		TCGA-22-4609-11	8.0497	TCGA-MP-A4TK-01	9.9449		TCGA-22-4609-11	11.7704	TCGA-MP-A4TK-01	10.5704		TCGA-22-4609-11	7.8282	TCGA-MP-A4TK-01	6.2154
TCGA-44-2657-11	11.8352	TCGA-37-4135-01	11.4332		TCGA-44-2657-11	12.8211	TCGA-37-4135-01	7.6299		TCGA-44-2657-11	9.8377	TCGA-37-4135-01	4.7055		TCGA-44-2657-11	11.5559	TCGA-37-4135-01	6.1613		TCGA-44-2657-11	7.9805	TCGA-37-4135-01	1.0325
TCGA-22-5489-11	12.6069	TCGA-55-6975-01	9.3475		TCGA-22-5489-11	13.4597	TCGA-55-6975-01	4.1509		TCGA-22-5489-11	10.7321	TCGA-55-6975-01	9.7942		TCGA-22-5489-11	10.9222	TCGA-55-6975-01	8.4185		TCGA-22-5489-11	9.3585	TCGA-55-6975-01	6.476
TCGA-44-2662-11	11.9906	TCGA-56-8201-01	11.0327		TCGA-44-2662-11	12.7143	TCGA-56-8201-01	9.8834		TCGA-44-2662-11	10.1846	TCGA-56-8201-01	9.5483		TCGA-44-2662-11	11.8569	TCGA-56-8201-01	7.1634		TCGA-44-2662-11	11.7261	TCGA-56-8201-01	1.8663
TCGA-44-2662-11	11.9906				TCGA-44-2662-11	12.7143				TCGA-44-2662-11	10.1846				TCGA-44-2662-11	11.8569				TCGA-44-2662-11	11.7261
TCGA-38-4626-11	14.6304	TCGA-43-7656-01	8.7595		TCGA-38-4626-11	14.4024	TCGA-43-7656-01	5.8569		TCGA-38-4626-11	8.3921	TCGA-43-7656-01	9.0463		TCGA-38-4626-11	11.5955	TCGA-43-7656-01	6.2657		TCGA-38-4626-11	8.8143	TCGA-43-7656-01	5.616
TCGA-22-5491-11	10.9793	TCGA-85-8481-01	9.6463		TCGA-22-5491-11	11.8594	TCGA-85-8481-01	9.0701		TCGA-22-5491-11	9.1071	TCGA-85-8481-01	9.4364		TCGA-22-5491-11	11.1366	TCGA-85-8481-01	9.4672		TCGA-22-5491-11	8.9974	TCGA-85-8481-01	1.5218
TCGA-55-6978-11	12.5184	TCGA-56-A4ZK-01	8.592		TCGA-55-6978-11	12.9594	TCGA-56-A4ZK-01	10.6935		TCGA-55-6978-11	9.3392	TCGA-56-A4ZK-01	9.1778		TCGA-55-6978-11	10.684	TCGA-56-A4ZK-01	7.9946		TCGA-55-6978-11	7.4347	TCGA-56-A4ZK-01	2.27
TCGA-55-6980-11	11.1871				TCGA-55-6980-11	12.9272				TCGA-55-6980-11	9.1082				TCGA-55-6980-11	10.7997				TCGA-55-6980-11	8.8785
TCGA-44-6146-11	11.7439	TCGA-22-1011-01	9.5535		TCGA-44-6146-11	12.4356	TCGA-22-1011-01	7.6511		TCGA-44-6146-11	9.878	TCGA-22-1011-01	9.1341		TCGA-44-6146-11	11.1749	TCGA-22-1011-01	8.4502		TCGA-44-6146-11	10.0191	TCGA-22-1011-01	5.4033
TCGA-55-6984-11	12.63	TCGA-78-7160-01	11.1035		TCGA-55-6984-11	13.9525	TCGA-78-7160-01	9.2342		TCGA-55-6984-11	9.6399	TCGA-78-7160-01	9.9799		TCGA-55-6984-11	10.9407	TCGA-78-7160-01	9.5087		TCGA-55-6984-11	7.1605	TCGA-78-7160-01	7.9887
TCGA-50-5930-11	12.3186	TCGA-77-8156-01	9.5508		TCGA-50-5930-11	13.5897	TCGA-77-8156-01	10.1107		TCGA-50-5930-11	7.9835	TCGA-77-8156-01	9.3684		TCGA-50-5930-11	11.2788	TCGA-77-8156-01	7.6668		TCGA-50-5930-11	8.1926	TCGA-77-8156-01	3.4267
TCGA-43-6771-11	13.2539	TCGA-78-8655-01	10.2506		TCGA-43-6771-11	13.714	TCGA-78-8655-01	10.9049		TCGA-43-6771-11	9.0348	TCGA-78-8655-01	6.6132		TCGA-43-6771-11	11.0445	TCGA-78-8655-01	9.1282		TCGA-43-6771-11	8.5146	TCGA-78-8655-01	2.7441
TCGA-77-7335-11	13.5166	TCGA-43-A475-01	9.9342		TCGA-77-7335-11	12.0709	TCGA-43-A475-01	9.094		TCGA-77-7335-11	10.0642	TCGA-43-A475-01	9.4345		TCGA-77-7335-11	10.9982	TCGA-43-A475-01	8.2597		TCGA-77-7335-11	7.6716	TCGA-43-A475-01	5.5292
TCGA-55-6969-11	12.5706	TCGA-69-8255-01	9.1112		TCGA-55-6969-11	13.4343	TCGA-69-8255-01	8.5181		TCGA-55-6969-11	9.2832	TCGA-69-8255-01	5.9993		TCGA-55-6969-11	11.1287	TCGA-69-8255-01	7.633		TCGA-55-6969-11	9.1689	TCGA-69-8255-01	3.8671
TCGA-49-6743-11	11.9337	TCGA-67-3773-01	11.4814		TCGA-49-6743-11	11.7023	TCGA-67-3773-01	8.7976		TCGA-49-6743-11	10.1615	TCGA-67-3773-01	7.6466		TCGA-49-6743-11	11.6064	TCGA-67-3773-01	10.8588		TCGA-49-6743-11	9.026	TCGA-67-3773-01	3.2051
TCGA-34-7107-11	12.3999	TCGA-37-3789-01	10.3252		TCGA-34-7107-11	13.0679	TCGA-37-3789-01	6.7569		TCGA-34-7107-11	10.1336	TCGA-37-3789-01	7.7183		TCGA-34-7107-11	11.8272	TCGA-37-3789-01	8.2311		TCGA-34-7107-11	7.9878	TCGA-37-3789-01	1.1227
TCGA-43-7658-11	12.5914	TCGA-97-8552-01	10.4647		TCGA-43-7658-11	13.7746	TCGA-97-8552-01	11.4735		TCGA-43-7658-11	9.6127	TCGA-97-8552-01	10.2212		TCGA-43-7658-11	11.6327	TCGA-97-8552-01	10.4753		TCGA-43-7658-11	8.0588	TCGA-97-8552-01	7.6598
TCGA-90-6837-11	12.6613	TCGA-53-A4EZ-01	7.5476		TCGA-90-6837-11	12.874	TCGA-53-A4EZ-01	6.8467		TCGA-90-6837-11	10.1797	TCGA-53-A4EZ-01	8.9631		TCGA-90-6837-11	11.6456	TCGA-53-A4EZ-01	6.3091		TCGA-90-6837-11	7.5767	TCGA-53-A4EZ-01	2.4135
TCGA-44-2665-11	11.4573	TCGA-22-4596-01	10.4229		TCGA-44-2665-11	13.8558	TCGA-22-4596-01	9.9127		TCGA-44-2665-11	9.5157	TCGA-22-4596-01	8.7442		TCGA-44-2665-11	11.4936	TCGA-22-4596-01	10.3656		TCGA-44-2665-11	6.3851	TCGA-22-4596-01	6.2472
TCGA-77-8007-11	12.2086	TCGA-58-A46N-01	6.0554		TCGA-77-8007-11	13.0256	TCGA-58-A46N-01	3.657		TCGA-77-8007-11	9.5206	TCGA-58-A46N-01	9.931		TCGA-77-8007-11	11.5085	TCGA-58-A46N-01	5.9831		TCGA-77-8007-11	8.7746	TCGA-58-A46N-01	1.7324
TCGA-38-4632-11	11.3057	TCGA-63-A5MW-01	8.4096		TCGA-38-4632-11	10.3707	TCGA-63-A5MW-01	3.835		TCGA-38-4632-11	9.3107	TCGA-63-A5MW-01	10.263		TCGA-38-4632-11	11.4177	TCGA-63-A5MW-01	9.3048		TCGA-38-4632-11	7.7017	TCGA-63-A5MW-01	2.4008
TCGA-49-6744-11	12.4009	TCGA-85-8479-01	5.1964		TCGA-49-6744-11	12.6342	TCGA-85-8479-01	2.4633		TCGA-49-6744-11	9.5013	TCGA-85-8479-01	9.1704		TCGA-49-6744-11	11.5639	TCGA-85-8479-01	4.5865		TCGA-49-6744-11	8.697	TCGA-85-8479-01	2.5769
TCGA-44-2655-11	11.5024	TCGA-68-8251-01	9.7846		TCGA-44-2655-11	12.8549	TCGA-68-8251-01	10.6105		TCGA-44-2655-11	10.4192	TCGA-68-8251-01	9.946		TCGA-44-2655-11	11.0473	TCGA-68-8251-01	9.5684		TCGA-44-2655-11	8.7252	TCGA-68-8251-01	3.2881
TCGA-50-5939-11	12.5847	TCGA-34-7107-01	9.9415		TCGA-50-5939-11	13.3896	TCGA-34-7107-01	7.4296		TCGA-50-5939-11	9.3785	TCGA-34-7107-01	11.3436		TCGA-50-5939-11	11.3375	TCGA-34-7107-01	7.9469		TCGA-50-5939-11	9.2853	TCGA-34-7107-01	5.9481
TCGA-51-4080-11	12.9754	TCGA-37-4141-01	9.7137		TCGA-51-4080-11	13.837	TCGA-37-4141-01	6.5417		TCGA-51-4080-11	9.8795	TCGA-37-4141-01	10.3651		TCGA-51-4080-11	11.1949	TCGA-37-4141-01	7.6065		TCGA-51-4080-11	9.7523	TCGA-37-4141-01	3.1458
TCGA-91-6831-11	12.7054	TCGA-55-7910-01	7.1843		TCGA-91-6831-11	13.0463	TCGA-55-7910-01	6.1573		TCGA-91-6831-11	9.1836	TCGA-55-7910-01	5.2493		TCGA-91-6831-11	11.2371	TCGA-55-7910-01	8.5113		TCGA-91-6831-11	8.7312	TCGA-55-7910-01	8.5331
TCGA-55-6972-11	12.0971	TCGA-62-A46U-01	11.4752		TCGA-55-6972-11	13.0214	TCGA-62-A46U-01	12.0577		TCGA-55-6972-11	9.558	TCGA-62-A46U-01	7.5982		TCGA-55-6972-11	11.0519	TCGA-62-A46U-01	9.5418		TCGA-55-6972-11	8.887	TCGA-62-A46U-01	4.3736
TCGA-44-2668-11	13.4398	TCGA-MP-A4T8-01	8.0912		TCGA-44-2668-11	14.4717	TCGA-MP-A4T8-01	6.811		TCGA-44-2668-11	8.9042	TCGA-MP-A4T8-01	7.1422		TCGA-44-2668-11	12.0838	TCGA-MP-A4T8-01	8.5865		TCGA-44-2668-11	9.0566	TCGA-MP-A4T8-01	7.2377
TCGA-56-8083-11	12.1621	TCGA-97-8179-01	9.9723		TCGA-56-8083-11	13.3792	TCGA-97-8179-01	11.334		TCGA-56-8083-11	10.6654	TCGA-97-8179-01	9.8121		TCGA-56-8083-11	10.9106	TCGA-97-8179-01	8.5555		TCGA-56-8083-11	8.9716	TCGA-97-8179-01	4.6473
TCGA-77-7138-11	12.8324	TCGA-39-5040-01	8.5555		TCGA-77-7138-11	12.9896	TCGA-39-5040-01	8.0623		TCGA-77-7138-11	9.1248	TCGA-39-5040-01	12.3049		TCGA-77-7138-11	11.8518	TCGA-39-5040-01	8.6521		TCGA-77-7138-11	9.5442	TCGA-39-5040-01	3.9037
TCGA-56-7579-11	12.6644	TCGA-43-2578-01	9.2392		TCGA-56-7579-11	12.8258	TCGA-43-2578-01	9.5318		TCGA-56-7579-11	8.9647	TCGA-43-2578-01	8.1789		TCGA-56-7579-11	10.8724	TCGA-43-2578-01	8.95		TCGA-56-7579-11	7.6408	TCGA-43-2578-01	4.2025
TCGA-77-7338-11	11.1111	TCGA-49-4510-01	9.1636		TCGA-77-7338-11	10.7115	TCGA-49-4510-01	6.4197		TCGA-77-7338-11	8.314	TCGA-49-4510-01	7.2175		TCGA-77-7338-11	11.1216	TCGA-49-4510-01	7.8649		TCGA-77-7338-11	7.8752	TCGA-49-4510-01	4.7128
TCGA-44-6145-11	12.2775	TCGA-63-A5M9-01	8.5109		TCGA-44-6145-11	13.1463	TCGA-63-A5M9-01	7.9098		TCGA-44-6145-11	9.2679	TCGA-63-A5M9-01	9.3596		TCGA-44-6145-11	12.0193	TCGA-63-A5M9-01	7.811		TCGA-44-6145-11	8.3906	TCGA-63-A5M9-01	2.6565
TCGA-49-6761-11	12.0811	TCGA-92-8063-01	9.1659		TCGA-49-6761-11	12.9697	TCGA-92-8063-01	7.8485		TCGA-49-6761-11	9.4365	TCGA-92-8063-01	9.7768		TCGA-49-6761-11	11.6051	TCGA-92-8063-01	8.4912		TCGA-49-6761-11	7.0859	TCGA-92-8063-01	4.1531
TCGA-50-5935-11	12.3974	TCGA-78-7162-01	8.8835		TCGA-50-5935-11	12.9222	TCGA-78-7162-01	9.2933		TCGA-50-5935-11	10.533	TCGA-78-7162-01	10.0149		TCGA-50-5935-11	11.1457	TCGA-78-7162-01	9.86		TCGA-50-5935-11	10.2213	TCGA-78-7162-01	5.5006
TCGA-49-4490-11	12.7854	TCGA-NC-A5HR-01	7.2876		TCGA-49-4490-11	11.8332	TCGA-NC-A5HR-01	5.7368		TCGA-49-4490-11	8.9111	TCGA-NC-A5HR-01	8.0622		TCGA-49-4490-11	10.79	TCGA-NC-A5HR-01	5.2337		TCGA-49-4490-11	9.4394	TCGA-NC-A5HR-01	0
TCGA-22-5478-11	13.1943	TCGA-51-4079-01	8.998		TCGA-22-5478-11	13.7233	TCGA-51-4079-01	6.6463		TCGA-22-5478-11	7.8909	TCGA-51-4079-01	9.3799		TCGA-22-5478-11	11.1847	TCGA-51-4079-01	8.7582		TCGA-22-5478-11	7.4696	TCGA-51-4079-01	1.9299
TCGA-77-7337-11	12.6817	TCGA-MP-A4SY-01	11.0473		TCGA-77-7337-11	12.0622	TCGA-MP-A4SY-01	11.5174		TCGA-77-7337-11	9.2969	TCGA-MP-A4SY-01	8.7756		TCGA-77-7337-11	11.2617	TCGA-MP-A4SY-01	10.2023		TCGA-77-7337-11	9.0363	TCGA-MP-A4SY-01	3.0635
TCGA-55-6983-11	12.8783				TCGA-55-6983-11	14.3158				TCGA-55-6983-11	7.9247				TCGA-55-6983-11	11.7791				TCGA-55-6983-11	5.9875
TCGA-56-8623-11	12.6122	TCGA-66-2795-01	11.3019		TCGA-56-8623-11	13.1372	TCGA-66-2795-01	6.779		TCGA-56-8623-11	10.0217	TCGA-66-2795-01	9.0275		TCGA-56-8623-11	10.8765	TCGA-66-2795-01	8.0847		TCGA-56-8623-11	9.1241	TCGA-66-2795-01	3.3834
TCGA-34-8454-11	11.0748	TCGA-96-7544-01	10.8301		TCGA-34-8454-11	12.5798	TCGA-96-7544-01	8.684		TCGA-34-8454-11	10.3476	TCGA-96-7544-01	8.1855		TCGA-34-8454-11	11.0529	TCGA-96-7544-01	9.3775		TCGA-34-8454-11	11.6177	TCGA-96-7544-01	6.6057
TCGA-55-6982-11	12.004	TCGA-86-A4JF-01	9.6108		TCGA-55-6982-11	12.7767	TCGA-86-A4JF-01	8.6329		TCGA-55-6982-11	9.5801	TCGA-86-A4JF-01	5.7824		TCGA-55-6982-11	10.6373	TCGA-86-A4JF-01	9.9623		TCGA-55-6982-11	9.689	TCGA-86-A4JF-01	0.529
TCGA-91-6829-11	13.892	TCGA-21-1081-01	7.5449		TCGA-91-6829-11	14.0133	TCGA-21-1081-01	6.339		TCGA-91-6829-11	7.8795	TCGA-21-1081-01	9.7931		TCGA-91-6829-11	11.6531	TCGA-21-1081-01	9.4144		TCGA-91-6829-11	5.8812	TCGA-21-1081-01	5.6281
TCGA-91-6828-11	12.1519	TCGA-37-A5EM-01	9.8202		TCGA-91-6828-11	12.5259	TCGA-37-A5EM-01	10.2871		TCGA-91-6828-11	9.0259	TCGA-37-A5EM-01	10.0718		TCGA-91-6828-11	11.0437	TCGA-37-A5EM-01	9.1047		TCGA-91-6828-11	7.7706	TCGA-37-A5EM-01	4.4601
TCGA-77-7142-11	12.7966	TCGA-63-6202-01	10.6339		TCGA-77-7142-11	12.1864	TCGA-63-6202-01	10.0715		TCGA-77-7142-11	10.3279	TCGA-63-6202-01	7.5204		TCGA-77-7142-11	11.3999	TCGA-63-6202-01	8.0276		TCGA-77-7142-11	8.8184	TCGA-63-6202-01	2.0483
TCGA-73-4676-11	13.5279	TCGA-98-A53I-01	8.8731		TCGA-73-4676-11	13.2844	TCGA-98-A53I-01	5.9427		TCGA-73-4676-11	9.0912	TCGA-98-A53I-01	10.8036		TCGA-73-4676-11	10.8427	TCGA-98-A53I-01	5.7391		TCGA-73-4676-11	7.8592	TCGA-98-A53I-01	3.4889
TCGA-44-6777-11	12.8622	TCGA-46-3767-01	10.824		TCGA-44-6777-11	12.9099	TCGA-46-3767-01	9.1457		TCGA-44-6777-11	9.5931	TCGA-46-3767-01	9.4968		TCGA-44-6777-11	11.4446	TCGA-46-3767-01	10.2126		TCGA-44-6777-11	10.3156	TCGA-46-3767-01	5.8516
TCGA-91-6836-11	13.1421	TCGA-22-4599-01	9.9287		TCGA-91-6836-11	13.4438	TCGA-22-4599-01	9.2905		TCGA-91-6836-11	9.6174	TCGA-22-4599-01	8.3191		TCGA-91-6836-11	11.2215	TCGA-22-4599-01	7.6312		TCGA-91-6836-11	7.5099	TCGA-22-4599-01	4.8991
TCGA-44-2661-11	12.202	TCGA-58-8391-01	6.7284		TCGA-44-2661-11	13.001	TCGA-58-8391-01	6.7946		TCGA-44-2661-11	10.5951	TCGA-58-8391-01	10.9155		TCGA-44-2661-11	11.3825	TCGA-58-8391-01	6.473		TCGA-44-2661-11	9.2654	TCGA-58-8391-01	1.2377
TCGA-55-6979-11	12.4583	TCGA-97-A4M1-01	9.5822		TCGA-55-6979-11	13.8794	TCGA-97-A4M1-01	11.7519		TCGA-55-6979-11	9.1925	TCGA-97-A4M1-01	9.9373		TCGA-55-6979-11	10.8279	TCGA-97-A4M1-01	10.7367		TCGA-55-6979-11	6.7647	TCGA-97-A4M1-01	7.4041
TCGA-56-7222-11	12.8413	TCGA-85-8580-01	7.1669		TCGA-56-7222-11	12.2637	TCGA-85-8580-01	6.6877		TCGA-56-7222-11	7.9535	TCGA-85-8580-01	9.2		TCGA-56-7222-11	11.4379	TCGA-85-8580-01	8.3655		TCGA-56-7222-11	6.9039	TCGA-85-8580-01	3.0587
TCGA-44-6776-11	12.1817	TCGA-60-2715-01	11.1665		TCGA-44-6776-11	12.3343	TCGA-60-2715-01	11.7014		TCGA-44-6776-11	10.041	TCGA-60-2715-01	9.9797		TCGA-44-6776-11	11.1663	TCGA-60-2715-01	10.3778		TCGA-44-6776-11	8.4214	TCGA-60-2715-01	7.4308
TCGA-44-6776-11	12.1817				TCGA-44-6776-11	12.3343				TCGA-44-6776-11	10.041				TCGA-44-6776-11	11.1663				TCGA-44-6776-11	8.4214
TCGA-50-5933-11	12.8504	TCGA-86-6851-01	10.3024		TCGA-50-5933-11	13.2662	TCGA-86-6851-01	7.7029		TCGA-50-5933-11	9.7399	TCGA-86-6851-01	7.5901		TCGA-50-5933-11	11.8599	TCGA-86-6851-01	8.5296		TCGA-50-5933-11	9.1165	TCGA-86-6851-01	3.2971
TCGA-44-3396-11	13.1478	TCGA-39-5031-01	9.8751		TCGA-44-3396-11	13.3671	TCGA-39-5031-01	7.4663		TCGA-44-3396-11	10.1748	TCGA-39-5031-01	9.6737		TCGA-44-3396-11	11.2393	TCGA-39-5031-01	9.0447		TCGA-44-3396-11	9.2097	TCGA-39-5031-01	4.8431
TCGA-91-6835-11	10.1182	TCGA-62-8398-01	8.7793		TCGA-91-6835-11	11.3336	TCGA-62-8398-01	9.5387		TCGA-91-6835-11	10.3595	TCGA-62-8398-01	7.7503		TCGA-91-6835-11	10.8965	TCGA-62-8398-01	7.5711		TCGA-91-6835-11	11.1959	TCGA-62-8398-01	8.515
TCGA-56-8082-11	11.4726	TCGA-66-2792-01	9.2159		TCGA-56-8082-11	11.6269	TCGA-66-2792-01	8.0486		TCGA-56-8082-11	9.9787	TCGA-66-2792-01	8.9387		TCGA-56-8082-11	10.9689	TCGA-66-2792-01	7.8408		TCGA-56-8082-11	8.8078	TCGA-66-2792-01	5.6249
TCGA-85-7710-11	12.5482	TCGA-J2-A4AG-01	9.3139		TCGA-85-7710-11	12.6913	TCGA-J2-A4AG-01	8.807		TCGA-85-7710-11	9.7543	TCGA-J2-A4AG-01	8.3199		TCGA-85-7710-11	11.2249	TCGA-J2-A4AG-01	9.1041		TCGA-85-7710-11	8.8203	TCGA-J2-A4AG-01	8.2735
TCGA-56-7580-11	12.6809	TCGA-92-7340-01	9.3853		TCGA-56-7580-11	13.0099	TCGA-92-7340-01	5.9427		TCGA-56-7580-11	9.7676	TCGA-92-7340-01	9.301		TCGA-56-7580-11	11.7958	TCGA-92-7340-01	9.693		TCGA-56-7580-11	8.6351	TCGA-92-7340-01	4.7811
TCGA-38-4625-11	14.0197	TCGA-95-8039-01	9.7902		TCGA-38-4625-11	14.3052	TCGA-95-8039-01	10.6224		TCGA-38-4625-11	9.1814	TCGA-95-8039-01	8.0071		TCGA-38-4625-11	11.1786	TCGA-95-8039-01	8.9748		TCGA-38-4625-11	9.173	TCGA-95-8039-01	4.4721
TCGA-43-6647-11	12.6542	TCGA-85-8287-01	9.5403		TCGA-43-6647-11	12.9786	TCGA-85-8287-01	7.5814		TCGA-43-6647-11	10.4185	TCGA-85-8287-01	10.5898		TCGA-43-6647-11	11.9254	TCGA-85-8287-01	9.8824		TCGA-43-6647-11	10.7098	TCGA-85-8287-01	6.5577
TCGA-55-6975-11	12.0537	TCGA-56-8622-01	8.6999		TCGA-55-6975-11	12.8973	TCGA-56-8622-01	8.3353		TCGA-55-6975-11	10.0553	TCGA-56-8622-01	8.1219		TCGA-55-6975-11	12.0506	TCGA-56-8622-01	7.7616		TCGA-55-6975-11	8.9438	TCGA-56-8622-01	2.3327
TCGA-39-5040-11	13.5544	TCGA-22-5471-01	8.4837		TCGA-39-5040-11	12.6646	TCGA-22-5471-01	7.6923		TCGA-39-5040-11	8.0566	TCGA-22-5471-01	9.1799		TCGA-39-5040-11	10.9978	TCGA-22-5471-01	7.5692		TCGA-39-5040-11	8.2839	TCGA-22-5471-01	2.4109
TCGA-56-7823-11	12.4717				TCGA-56-7823-11	13.5154				TCGA-56-7823-11	9.9122				TCGA-56-7823-11	11.2727				TCGA-56-7823-11	6.588
TCGA-56-8201-11	12.7296				TCGA-56-8201-11	13.3552				TCGA-56-8201-11	9.0654				TCGA-56-8201-11	11.2688				TCGA-56-8201-11	9.9393
TCGA-50-5936-11	12.9943	TCGA-77-A5GA-01	6.7401		TCGA-50-5936-11	13.3402	TCGA-77-A5GA-01	5.8273		TCGA-50-5936-11	8.7088	TCGA-77-A5GA-01	10.2746		TCGA-50-5936-11	11.7806	TCGA-77-A5GA-01	6.2204		TCGA-50-5936-11	5.9283	TCGA-77-A5GA-01	3.1833
TCGA-92-7340-11	11.9639				TCGA-92-7340-11	11.8457				TCGA-92-7340-11	9.2986				TCGA-92-7340-11	11.1198				TCGA-92-7340-11	8.1104
TCGA-22-5471-11	12.3321	TCGA-MP-A4TI-01	10.8571		TCGA-22-5471-11	13.2198	TCGA-MP-A4TI-01	11.6193		TCGA-22-5471-11	9.3864	TCGA-MP-A4TI-01	8.9366		TCGA-22-5471-11	11.5918	TCGA-MP-A4TI-01	10.1586		TCGA-22-5471-11	8.6094	TCGA-MP-A4TI-01	5.2828
TCGA-50-5932-11	12.3573	TCGA-85-A4QQ-01	6.5782		TCGA-50-5932-11	12.9992	TCGA-85-A4QQ-01	6.8444		TCGA-50-5932-11	10.4117	TCGA-85-A4QQ-01	6.9161		TCGA-50-5932-11	11.4898	TCGA-85-A4QQ-01	4.5275		TCGA-50-5932-11	10.1709	TCGA-85-A4QQ-01	2.2023
TCGA-43-6773-11	12.716	TCGA-66-2744-01	11.4076		TCGA-43-6773-11	12.5201	TCGA-66-2744-01	11.2307		TCGA-43-6773-11	10.1897	TCGA-66-2744-01	10.0585		TCGA-43-6773-11	11.6213	TCGA-66-2744-01	9.9337		TCGA-43-6773-11	11.4898	TCGA-66-2744-01	3.7469
TCGA-49-6742-11	12.3077	TCGA-55-8208-01	11.2333		TCGA-49-6742-11	13.3504	TCGA-55-8208-01	11.5673		TCGA-49-6742-11	9.7052	TCGA-55-8208-01	8.868		TCGA-49-6742-11	11.4689	TCGA-55-8208-01	9.2406		TCGA-49-6742-11	7.5721	TCGA-55-8208-01	5.6287
TCGA-50-5931-11	12.088	TCGA-22-5480-01	8.1315		TCGA-50-5931-11	12.3821	TCGA-22-5480-01	10.5847		TCGA-50-5931-11	8.7974	TCGA-22-5480-01	8.0685		TCGA-50-5931-11	11.2198	TCGA-22-5480-01	10.5918		TCGA-50-5931-11	8.8246	TCGA-22-5480-01	2.5613
TCGA-91-6847-11	11.7804	TCGA-58-8388-01	9.8457		TCGA-91-6847-11	12.9532	TCGA-58-8388-01	9.6173		TCGA-91-6847-11	9.7094	TCGA-58-8388-01	10.4427		TCGA-91-6847-11	11.0956	TCGA-58-8388-01	9.4854		TCGA-91-6847-11	6.1433	TCGA-58-8388-01	3.9005
TCGA-58-8386-11	12.5099	TCGA-62-8394-01	8.9513		TCGA-58-8386-11	12.266	TCGA-62-8394-01	9.0987		TCGA-58-8386-11	9.1462	TCGA-62-8394-01	9.1354		TCGA-58-8386-11	10.9541	TCGA-62-8394-01	8.5276		TCGA-58-8386-11	9.235	TCGA-62-8394-01	2.5826
TCGA-55-6971-11	12.8855	TCGA-75-5122-01	12.3166		TCGA-55-6971-11	13.6088	TCGA-75-5122-01	10.5698		TCGA-55-6971-11	9.248	TCGA-75-5122-01	6.2215		TCGA-55-6971-11	11.6064	TCGA-75-5122-01	10.5834		TCGA-55-6971-11	9.3233	TCGA-75-5122-01	1.8232
TCGA-22-4593-11	13.4826	TCGA-63-7022-01	11.2555		TCGA-22-4593-11	13.6852	TCGA-63-7022-01	10.0346		TCGA-22-4593-11	9.7829	TCGA-63-7022-01	9.8541		TCGA-22-4593-11	11.2175	TCGA-63-7022-01	10.7219		TCGA-22-4593-11	9.5387	TCGA-63-7022-01	4.8522
TCGA-43-5670-11	12.3316	TCGA-55-6980-01	9.5825		TCGA-43-5670-11	12.892	TCGA-55-6980-01	10.5907		TCGA-43-5670-11	9.8739	TCGA-55-6980-01	9.2841		TCGA-43-5670-11	11.452	TCGA-55-6980-01	8.7387		TCGA-43-5670-11	9.8545	TCGA-55-6980-01	7.0621
TCGA-49-6745-11	13.1542	TCGA-99-8033-01	9.2312		TCGA-49-6745-11	12.448	TCGA-99-8033-01	9.4732		TCGA-49-6745-11	9.3904	TCGA-99-8033-01	8.243		TCGA-49-6745-11	10.6613	TCGA-99-8033-01	7.4303		TCGA-49-6745-11	10.0778	TCGA-99-8033-01	1.7415
TCGA-38-4627-11	13.7396	TCGA-85-8584-01	7.5059		TCGA-38-4627-11	12.7813	TCGA-85-8584-01	5.8095		TCGA-38-4627-11	10.2556	TCGA-85-8584-01	8.3248		TCGA-38-4627-11	11.4634	TCGA-85-8584-01	7.2284		TCGA-38-4627-11	8.3047	TCGA-85-8584-01	3.3659
TCGA-44-6144-11	12.7056	TCGA-77-8128-01	7.3156		TCGA-44-6144-11	13.3511	TCGA-77-8128-01	6.4308		TCGA-44-6144-11	9.148	TCGA-77-8128-01	9.908		TCGA-44-6144-11	11.4347	TCGA-77-8128-01	8.8051		TCGA-44-6144-11	5.5292	TCGA-77-8128-01	3.515
TCGA-55-6970-11	12.3081	TCGA-97-8176-01	9.8645		TCGA-55-6970-11	12.7592	TCGA-97-8176-01	10.4304		TCGA-55-6970-11	9.4981	TCGA-97-8176-01	8.2632		TCGA-55-6970-11	11.5671	TCGA-97-8176-01	8.6331		TCGA-55-6970-11	7.7217	TCGA-97-8176-01	9.7957
TCGA-44-5645-11	12.5	TCGA-NJ-A4YI-01	10.9213		TCGA-44-5645-11	12.3388	TCGA-NJ-A4YI-01	12.6494		TCGA-44-5645-11	10.6745	TCGA-NJ-A4YI-01	7.6515		TCGA-44-5645-11	10.9883	TCGA-NJ-A4YI-01	8.9903		TCGA-44-5645-11	9.4505	TCGA-NJ-A4YI-01	4.0393
TCGA-33-6737-11	10.7554				TCGA-33-6737-11	9.9042				TCGA-33-6737-11	9.7404				TCGA-33-6737-11	11.0738				TCGA-33-6737-11	11.2322
TCGA-22-5483-11	12.4688				TCGA-22-5483-11	13.6109				TCGA-22-5483-11	9.79				TCGA-22-5483-11	12.1274				TCGA-22-5483-11	8.2994
TCGA-43-7657-11	12.6293	TCGA-60-2708-01	8.9859		TCGA-43-7657-11	13.145	TCGA-60-2708-01	6.8279		TCGA-43-7657-11	10.6544	TCGA-60-2708-01	8.0953		TCGA-43-7657-11	11.7174	TCGA-60-2708-01	9.9937		TCGA-43-7657-11	9.9208	TCGA-60-2708-01	9.1467
TCGA-55-6968-11	13.1841	TCGA-85-7699-01	9.693		TCGA-55-6968-11	14.1626	TCGA-85-7699-01	9.0009		TCGA-55-6968-11	9.1478	TCGA-85-7699-01	8.9915		TCGA-55-6968-11	11.9636	TCGA-85-7699-01	9.1866		TCGA-55-6968-11	8.3281	TCGA-85-7699-01	2.6422
TCGA-44-6147-11	11.9923	TCGA-33-AAS8-01	5.4537		TCGA-44-6147-11	12.0575	TCGA-33-AAS8-01	5.2843		TCGA-44-6147-11	9.9189	TCGA-33-AAS8-01	9.6321		TCGA-44-6147-11	11.4809	TCGA-33-AAS8-01	5.1291		TCGA-44-6147-11	9.3405	TCGA-33-AAS8-01	1.8675
TCGA-77-8008-11	11.309	TCGA-50-5931-01	6.6546		TCGA-77-8008-11	12.5485	TCGA-50-5931-01	4.7487		TCGA-77-8008-11		TCGA-50-5931-01	7.7983		TCGA-77-8008-11	11.6813	TCGA-50-5931-01	6.5899		TCGA-77-8008-11	11.4398	TCGA-50-5931-01	3.2984
TCGA-44-6778-11	12.9903				TCGA-44-6778-11	12.0868				TCGA-44-6778-11					TCGA-44-6778-11	10.8432				TCGA-44-6778-11	7.9057
TCGA-22-5472-11	13.0799	TCGA-49-AAR0-01	10.0171		TCGA-22-5472-11	12.8138	TCGA-49-AAR0-01	11.7767		TCGA-22-5472-11		TCGA-49-AAR0-01	8.7822		TCGA-22-5472-11	12.022	TCGA-49-AAR0-01	9.1029		TCGA-22-5472-11	10.4078	TCGA-49-AAR0-01	5.0756
TCGA-55-6986-11	11.4517	TCGA-18-3408-01	10.5079		TCGA-55-6986-11	11.7145	TCGA-18-3408-01	6.7755		TCGA-55-6986-11		TCGA-18-3408-01	8.9842		TCGA-55-6986-11	10.2492	TCGA-18-3408-01	7.7845		TCGA-55-6986-11	8.4375	TCGA-18-3408-01	2.3653
TCGA-22-5481-11	12.1234				TCGA-22-5481-11	13.4162				TCGA-22-5481-11					TCGA-22-5481-11	11.2084				TCGA-22-5481-11	9.3004
TCGA-33-4587-11	13.4955	TCGA-56-8626-01	10.3308		TCGA-33-4587-11	13.017	TCGA-56-8626-01	11.0611		TCGA-33-4587-11		TCGA-56-8626-01	9.6095		TCGA-33-4587-11	11.3835	TCGA-56-8626-01	9.406		TCGA-33-4587-11	9.5613	TCGA-56-8626-01	3.7679
TCGA-51-4079-11	10.8861	TCGA-22-4601-01	9.2819		TCGA-51-4079-11	11.8311	TCGA-22-4601-01	8.0263		TCGA-51-4079-11		TCGA-22-4601-01	8.4058		TCGA-51-4079-11	11.1364	TCGA-22-4601-01	7.4229		TCGA-51-4079-11	8.5755	TCGA-22-4601-01	3.3419
TCGA-44-6148-11	11.5905	TCGA-86-8281-01	8.6326		TCGA-44-6148-11	12.5883	TCGA-86-8281-01	8.2705		TCGA-44-6148-11		TCGA-86-8281-01	10.0647		TCGA-44-6148-11	11.1367	TCGA-86-8281-01	7.8286		TCGA-44-6148-11	10.5104	TCGA-86-8281-01	6.8128
TCGA-90-7767-11	11.7978	TCGA-43-6773-01	10.018		TCGA-90-7767-11	13.6804	TCGA-43-6773-01	8.7031		TCGA-90-7767-11		TCGA-43-6773-01	10.9842		TCGA-90-7767-11	11.0529	TCGA-43-6773-01	8.8003		TCGA-90-7767-11	7.8181	TCGA-43-6773-01	7.5698
TCGA-55-6985-11	12.9903	TCGA-91-8497-01	10.1733		TCGA-55-6985-11	13.3773	TCGA-91-8497-01	11.4445		TCGA-55-6985-11		TCGA-91-8497-01	9.8759		TCGA-55-6985-11	11.2422	TCGA-91-8497-01	11.022		TCGA-55-6985-11	7.4124	TCGA-91-8497-01	9.0585
TCGA-55-6981-11	12.5928				TCGA-55-6981-11	13.2569				TCGA-55-6981-11					TCGA-55-6981-11	10.8861				TCGA-55-6981-11	7.7648
TCGA-56-7731-11	11.8932	TCGA-55-1595-01	9.8454		TCGA-56-7731-11	13.0471	TCGA-55-1595-01	7.862		TCGA-56-7731-11		TCGA-55-1595-01	7.4534		TCGA-56-7731-11	11.7184	TCGA-55-1595-01	8.3783		TCGA-56-7731-11	6.4914	TCGA-55-1595-01	3.8509
		TCGA-60-2706-01	11.1771				TCGA-60-2706-01	10.0477				TCGA-60-2706-01	10.3364				TCGA-60-2706-01	7.9508				TCGA-60-2706-01	5.4947
		TCGA-MN-A4N1-01	8.2978				TCGA-MN-A4N1-01	8.0936				TCGA-MN-A4N1-01	6.5934				TCGA-MN-A4N1-01	7.4554				TCGA-MN-A4N1-01	1.9666
		TCGA-91-6847-01	5.721				TCGA-91-6847-01	2.6184				TCGA-91-6847-01	5.8973				TCGA-91-6847-01	4.7203				TCGA-91-6847-01	0.4251
		TCGA-86-8358-01	8.4802				TCGA-86-8358-01	7.1985				TCGA-86-8358-01	9.8621				TCGA-86-8358-01	7.3052				TCGA-86-8358-01	1.5798
		TCGA-77-A5G8-01	8.3075				TCGA-77-A5G8-01	8.8191				TCGA-77-A5G8-01	8.8844				TCGA-77-A5G8-01	7.2856				TCGA-77-A5G8-01	0.7832
		TCGA-85-8355-01	10.7316				TCGA-85-8355-01	9.3379				TCGA-85-8355-01	9.7313				TCGA-85-8355-01	8.7815				TCGA-85-8355-01	8.3588
		TCGA-75-6206-01	10.6732				TCGA-75-6206-01	10.7642				TCGA-75-6206-01	11.3935				TCGA-75-6206-01	9.0727				TCGA-75-6206-01	5.9405
		TCGA-44-3918-01	11.6191				TCGA-44-3918-01	8.6709				TCGA-44-3918-01	7.1037				TCGA-44-3918-01	8.9687				TCGA-44-3918-01	2.9037
		TCGA-44-7660-01	9.2225				TCGA-44-7660-01	7.5493				TCGA-44-7660-01	9.5773				TCGA-44-7660-01	6.897				TCGA-44-7660-01	3.0993
		TCGA-78-7149-01	7.2009				TCGA-78-7149-01	5.7234				TCGA-78-7149-01	10.1205				TCGA-78-7149-01	5.7968				TCGA-78-7149-01	5.513
		TCGA-49-6744-01	10.7622				TCGA-49-6744-01	11.4209				TCGA-49-6744-01	8.7894				TCGA-49-6744-01	10.4292				TCGA-49-6744-01	5.6256
		TCGA-64-1676-01	11.6033				TCGA-64-1676-01	10.4259				TCGA-64-1676-01	5.7457				TCGA-64-1676-01	10.9003				TCGA-64-1676-01	0.7595
		TCGA-55-6971-01	10.9254				TCGA-55-6971-01	10.7797				TCGA-55-6971-01	9.103				TCGA-55-6971-01	10.0889				TCGA-55-6971-01	5.8608
		TCGA-05-4410-01	10.3357				TCGA-05-4410-01	8.1097				TCGA-05-4410-01	8.0148				TCGA-05-4410-01	8.8895				TCGA-05-4410-01	7.273
		TCGA-86-7954-01	10.8389				TCGA-86-7954-01	8.7034				TCGA-86-7954-01	7.2972				TCGA-86-7954-01	9.0235				TCGA-86-7954-01	5.4267
		TCGA-22-4593-01	8.4004				TCGA-22-4593-01	5.9906				TCGA-22-4593-01	10.024				TCGA-22-4593-01	9.3144				TCGA-22-4593-01	3.0339
		TCGA-60-2712-01	9.1672				TCGA-60-2712-01	10.0859				TCGA-60-2712-01	9.5959				TCGA-60-2712-01	8.7871				TCGA-60-2712-01	3.7534
		TCGA-85-7843-01	9.2704				TCGA-85-7843-01	8.4414				TCGA-85-7843-01	8.5837				TCGA-85-7843-01	9.2425				TCGA-85-7843-01	2.7586
		TCGA-64-5778-01	10.2422				TCGA-64-5778-01	7.146				TCGA-64-5778-01	6.9174				TCGA-64-5778-01	7.8116				TCGA-64-5778-01	3.5726
		TCGA-62-A46Y-01	10.2306				TCGA-62-A46Y-01	11.8686				TCGA-62-A46Y-01	7.8238				TCGA-62-A46Y-01	9.0232				TCGA-62-A46Y-01	5.2703
		TCGA-50-6597-01	7.5732				TCGA-50-6597-01	4.9173				TCGA-50-6597-01	7.4149				TCGA-50-6597-01	7.9317				TCGA-50-6597-01	6.7227
		TCGA-66-2790-01	9.4485				TCGA-66-2790-01	7.2015				TCGA-66-2790-01	10.2591				TCGA-66-2790-01	9.1142				TCGA-66-2790-01	6.2312
		TCGA-55-7725-01	10.6624				TCGA-55-7725-01	10.2156				TCGA-55-7725-01	7.6927				TCGA-55-7725-01	11.7774				TCGA-55-7725-01	4.0666
		TCGA-NC-A5HE-01	10.4109				TCGA-NC-A5HE-01	11.868				TCGA-NC-A5HE-01	9.9017				TCGA-NC-A5HE-01	7.0796				TCGA-NC-A5HE-01	5.7534
		TCGA-33-4547-01	8.3719				TCGA-33-4547-01	7.0026				TCGA-33-4547-01	8.7277				TCGA-33-4547-01	8.4958				TCGA-33-4547-01	4.084
		TCGA-55-6642-01	10.048				TCGA-55-6642-01	7.7545				TCGA-55-6642-01	8.4975				TCGA-55-6642-01	10.2494				TCGA-55-6642-01	6.9716
		TCGA-34-5240-01	11.1258				TCGA-34-5240-01	8.0522				TCGA-34-5240-01	9.0828				TCGA-34-5240-01	8.5372				TCGA-34-5240-01	3.1685
		TCGA-63-5131-01	9.0905				TCGA-63-5131-01	7.6054				TCGA-63-5131-01	8.5374				TCGA-63-5131-01	8.3453				TCGA-63-5131-01	3.1132
		TCGA-66-2758-01	10.5884				TCGA-66-2758-01	7.7527				TCGA-66-2758-01	9.8483				TCGA-66-2758-01	7.1711				TCGA-66-2758-01	3.6581
		TCGA-05-4415-01	8.5413				TCGA-05-4415-01	5.9412				TCGA-05-4415-01	8.1926				TCGA-05-4415-01	6.9136				TCGA-05-4415-01	4.3923
		TCGA-44-A479-01	10.2263				TCGA-44-A479-01	6.8393				TCGA-44-A479-01	7.4248				TCGA-44-A479-01	7.9268				TCGA-44-A479-01	2.1392
		TCGA-86-7955-01	6.1897				TCGA-86-7955-01	4.9876				TCGA-86-7955-01	7.6403				TCGA-86-7955-01	5.3168				TCGA-86-7955-01	8.3042
		TCGA-55-8087-01	9.4106				TCGA-55-8087-01	10.1788				TCGA-55-8087-01	10.7915				TCGA-55-8087-01	10.4247				TCGA-55-8087-01	4.955
		TCGA-69-8453-01	12.0468				TCGA-69-8453-01	13.4889				TCGA-69-8453-01	8.9923				TCGA-69-8453-01	11.37				TCGA-69-8453-01	8.6893
		TCGA-85-A50M-01	6.9825				TCGA-85-A50M-01	7.2332				TCGA-85-A50M-01	7.6689				TCGA-85-A50M-01	7.7864				TCGA-85-A50M-01	5.7785
		TCGA-MP-A4TH-01	8.8439				TCGA-MP-A4TH-01	9.2664				TCGA-MP-A4TH-01	9.1796				TCGA-MP-A4TH-01	9.888				TCGA-MP-A4TH-01	8.2172
		TCGA-75-6214-01	7.3978				TCGA-75-6214-01	7.2328				TCGA-75-6214-01	9.5915				TCGA-75-6214-01	7.4004				TCGA-75-6214-01	0
		TCGA-69-7974-01	11.3465				TCGA-69-7974-01	9.4011				TCGA-69-7974-01	7.6352				TCGA-69-7974-01	9.7439				TCGA-69-7974-01	5.991
		TCGA-NC-A5HI-01	5.8464				TCGA-NC-A5HI-01	5.9129				TCGA-NC-A5HI-01	7.8043				TCGA-NC-A5HI-01	5.7034				TCGA-NC-A5HI-01	0
		TCGA-77-8009-01	9.0186				TCGA-77-8009-01	5.246				TCGA-77-8009-01	10.0718				TCGA-77-8009-01	7.6016				TCGA-77-8009-01	3.6072
		TCGA-05-4249-01	10.0458				TCGA-05-4249-01	9.2191				TCGA-05-4249-01	9.7043				TCGA-05-4249-01	10.6544				TCGA-05-4249-01	6.1338
		TCGA-86-6562-01	10.581				TCGA-86-6562-01	9.3936				TCGA-86-6562-01	8.6906				TCGA-86-6562-01	9.6595				TCGA-86-6562-01	5.9187
		TCGA-43-A56U-01	8.9201				TCGA-43-A56U-01	5.8474				TCGA-43-A56U-01	9.8267				TCGA-43-A56U-01	7.8986				TCGA-43-A56U-01	6.2323
		TCGA-68-A59J-01	9.4964				TCGA-68-A59J-01	7.2293				TCGA-68-A59J-01	8.2527				TCGA-68-A59J-01	7.5256				TCGA-68-A59J-01	4.7313
		TCGA-73-4668-01	9.3777				TCGA-73-4668-01	8.9866				TCGA-73-4668-01	7.341				TCGA-73-4668-01	8.4424				TCGA-73-4668-01	4.8479
		TCGA-86-8074-01	10.3766				TCGA-86-8074-01	9.4733				TCGA-86-8074-01	7.993				TCGA-86-8074-01	9.9595				TCGA-86-8074-01	2.6693
		TCGA-34-5236-01	10.3682				TCGA-34-5236-01	10.6595				TCGA-34-5236-01	9.1796				TCGA-34-5236-01	9.8106				TCGA-34-5236-01	3.6194
		TCGA-22-1002-01	9.7484				TCGA-22-1002-01	9.6464				TCGA-22-1002-01	8.6898				TCGA-22-1002-01	10.0679				TCGA-22-1002-01	7.4062
		TCGA-NK-A5D1-01	7.2339				TCGA-NK-A5D1-01	4.8305				TCGA-NK-A5D1-01	11.5131				TCGA-NK-A5D1-01	8.008				TCGA-NK-A5D1-01	0.6637
		TCGA-51-4080-01	9.5829				TCGA-51-4080-01	5.7714				TCGA-51-4080-01	9.7804				TCGA-51-4080-01	6.2506				TCGA-51-4080-01	0.4359
		TCGA-33-6737-01	8.4348				TCGA-33-6737-01	8.5625				TCGA-33-6737-01	7.9366				TCGA-33-6737-01	8.4803				TCGA-33-6737-01	8.2573
		TCGA-55-8090-01	10.0809				TCGA-55-8090-01	11.1735				TCGA-55-8090-01	8.5535				TCGA-55-8090-01	8.9771				TCGA-55-8090-01	4.0431
		TCGA-56-7223-01	7.2643				TCGA-56-7223-01	3.4187				TCGA-56-7223-01	8.2164				TCGA-56-7223-01	6.5221				TCGA-56-7223-01	0.8966
		TCGA-55-8091-01	10.5381				TCGA-55-8091-01	10.1613				TCGA-55-8091-01	9.5196				TCGA-55-8091-01	10.0058				TCGA-55-8091-01	3.9662
		TCGA-39-5011-01	10.4036				TCGA-39-5011-01	11.3752				TCGA-39-5011-01	7.4695				TCGA-39-5011-01	7.2562				TCGA-39-5011-01	2.1459
		TCGA-MP-A4SW-01	10.1587				TCGA-MP-A4SW-01	11.0298				TCGA-MP-A4SW-01	7.8023				TCGA-MP-A4SW-01	9.5898				TCGA-MP-A4SW-01	5.0188
		TCGA-78-7159-01	8.3923				TCGA-78-7159-01	6.9781				TCGA-78-7159-01	5.4766				TCGA-78-7159-01	8.7321				TCGA-78-7159-01	3.5873
		TCGA-39-5037-01	5.1549				TCGA-39-5037-01	3.4611				TCGA-39-5037-01	9.0384				TCGA-39-5037-01	5.9325				TCGA-39-5037-01	3.5664
		TCGA-66-2777-01	10.8059				TCGA-66-2777-01	10.6903				TCGA-66-2777-01	9.263				TCGA-66-2777-01	9.8165				TCGA-66-2777-01	4.1235
		TCGA-67-6216-01	10.3198				TCGA-67-6216-01	10.5437				TCGA-67-6216-01	6.9494				TCGA-67-6216-01	8.7484				TCGA-67-6216-01	5.0876
		TCGA-21-5783-01	7.5543				TCGA-21-5783-01	7.3792				TCGA-21-5783-01	9.2854				TCGA-21-5783-01	9.6088				TCGA-21-5783-01	1.1118
		TCGA-38-4627-01	12.0347				TCGA-38-4627-01	10.7614				TCGA-38-4627-01	10.0673				TCGA-38-4627-01	11.4765				TCGA-38-4627-01	8.1109
		TCGA-38-4630-01	8.9164				TCGA-38-4630-01	7.6831				TCGA-38-4630-01	10.1709				TCGA-38-4630-01	8.9051				TCGA-38-4630-01	3.4556
		TCGA-J2-8194-01	9.0839				TCGA-J2-8194-01	9.5562				TCGA-J2-8194-01	8.4363				TCGA-J2-8194-01	8.271				TCGA-J2-8194-01	3.5194
		TCGA-55-6968-01	9.6967				TCGA-55-6968-01	9.4986				TCGA-55-6968-01	4.5079				TCGA-55-6968-01	8.8934				TCGA-55-6968-01	2.621
		TCGA-85-7950-01	7.9941				TCGA-85-7950-01	9.1022				TCGA-85-7950-01	10.1596				TCGA-85-7950-01	8.7299				TCGA-85-7950-01	0
		TCGA-77-8153-01	5.2907				TCGA-77-8153-01	2.8451				TCGA-77-8153-01	9.3488				TCGA-77-8153-01	4.7702				TCGA-77-8153-01	2.6217
		TCGA-L3-A4E7-01	8.4975				TCGA-L3-A4E7-01	8.8782				TCGA-L3-A4E7-01	8.6393				TCGA-L3-A4E7-01	8.4398				TCGA-L3-A4E7-01	0.9595
		TCGA-60-2724-01	8.3712				TCGA-60-2724-01	3.1708				TCGA-60-2724-01	9.8546				TCGA-60-2724-01	10.3521				TCGA-60-2724-01	7.0417
		TCGA-44-2668-01	10.8242				TCGA-44-2668-01	11.3506				TCGA-44-2668-01	7.1674				TCGA-44-2668-01	10.0413				TCGA-44-2668-01	2.9678
		TCGA-90-A59Q-01	9.2341				TCGA-90-A59Q-01	7.1588				TCGA-90-A59Q-01	8.9922				TCGA-90-A59Q-01	8.5234				TCGA-90-A59Q-01	0.6885
		TCGA-55-A57B-01	9.8574				TCGA-55-A57B-01	9.3082				TCGA-55-A57B-01	9.0819				TCGA-55-A57B-01	9.8359				TCGA-55-A57B-01	5.8956
		TCGA-55-8614-01	8.3487				TCGA-55-8614-01	6.7277				TCGA-55-8614-01	9.2634				TCGA-55-8614-01	8.9013				TCGA-55-8614-01	1.529
		TCGA-55-8507-01	10.1033				TCGA-55-8507-01	10.7614				TCGA-55-8507-01	7.1685				TCGA-55-8507-01	10.0826				TCGA-55-8507-01	5.7117
		TCGA-94-7557-01	9.9768				TCGA-94-7557-01	10.0145				TCGA-94-7557-01	9.3219				TCGA-94-7557-01	8.3938				TCGA-94-7557-01	2.5907
		TCGA-96-7545-01	11.422				TCGA-96-7545-01	11.0555				TCGA-96-7545-01	9.339				TCGA-96-7545-01	10.5818				TCGA-96-7545-01	6.966
		TCGA-85-6798-01	6.3492				TCGA-85-6798-01	4.51				TCGA-85-6798-01	8.9042				TCGA-85-6798-01	8.0527				TCGA-85-6798-01	3.9073
		TCGA-75-7027-01	9.3355				TCGA-75-7027-01	5.9763				TCGA-75-7027-01	8.0069				TCGA-75-7027-01	7.5437				TCGA-75-7027-01	7.3778
		TCGA-44-A47B-01	10.1289				TCGA-44-A47B-01	6.5221				TCGA-44-A47B-01	6.956				TCGA-44-A47B-01	8.6096				TCGA-44-A47B-01	3.8956
		TCGA-98-7454-01	11.1702				TCGA-98-7454-01	8.1557				TCGA-98-7454-01	9.2893				TCGA-98-7454-01	10.5033				TCGA-98-7454-01	4.3402
		TCGA-38-4625-01	10.1995				TCGA-38-4625-01	8.5266				TCGA-38-4625-01	6.0455				TCGA-38-4625-01	8.4909				TCGA-38-4625-01	6.3544
		TCGA-44-A4SU-01	7.9209				TCGA-44-A4SU-01	7.2893				TCGA-44-A4SU-01	8.6065				TCGA-44-A4SU-01	8.0995				TCGA-44-A4SU-01	6.1004
		TCGA-L9-A444-01	10.2306				TCGA-L9-A444-01	8.4461				TCGA-L9-A444-01	6.7353				TCGA-L9-A444-01	8.5196				TCGA-L9-A444-01	2.9697
		TCGA-66-2771-01	12.3112				TCGA-66-2771-01	9.3408				TCGA-66-2771-01	7.505				TCGA-66-2771-01	9.222				TCGA-66-2771-01	2.3446
		TCGA-56-8083-01	7.4581				TCGA-56-8083-01	4.3278				TCGA-56-8083-01	10.0608				TCGA-56-8083-01	10.0897				TCGA-56-8083-01	5.8121
		TCGA-85-7696-01	8.9251				TCGA-85-7696-01	6.8323				TCGA-85-7696-01	9.4889				TCGA-85-7696-01	8.3408				TCGA-85-7696-01	4.749
		TCGA-77-A5G6-01	7.6835				TCGA-77-A5G6-01	7.2389				TCGA-77-A5G6-01	8.3116				TCGA-77-A5G6-01	7.302				TCGA-77-A5G6-01	0
		TCGA-90-A4ED-01	8.0832				TCGA-90-A4ED-01	8.1344				TCGA-90-A4ED-01	8.8424				TCGA-90-A4ED-01	8.8351				TCGA-90-A4ED-01	2.7573
		TCGA-56-A4BX-01	6.9179				TCGA-56-A4BX-01	1.1164				TCGA-56-A4BX-01	10.052				TCGA-56-A4BX-01	3.7082				TCGA-56-A4BX-01	5.0915
		TCGA-NC-A5HG-01	6.571				TCGA-NC-A5HG-01	3.9459				TCGA-NC-A5HG-01	7.9955				TCGA-NC-A5HG-01	5.0279				TCGA-NC-A5HG-01	1.1382
		TCGA-50-5072-01	10.1378				TCGA-50-5072-01	10.24				TCGA-50-5072-01	9.0318				TCGA-50-5072-01	8.9957				TCGA-50-5072-01	10.6068
		TCGA-37-5819-01	6.8989				TCGA-37-5819-01	6.2235				TCGA-37-5819-01	9.8433				TCGA-37-5819-01	6.1715				TCGA-37-5819-01	2.8928
		TCGA-55-8512-01	9.1499				TCGA-55-8512-01	9.8485				TCGA-55-8512-01	10.2414				TCGA-55-8512-01	9.3791				TCGA-55-8512-01	9.3475
		TCGA-66-2727-01	10.27				TCGA-66-2727-01	8.1311				TCGA-66-2727-01	7.9178				TCGA-66-2727-01	7.7887				TCGA-66-2727-01	1.4771
		TCGA-77-6843-01	7.4548				TCGA-77-6843-01	5.7969				TCGA-77-6843-01	8.2423				TCGA-77-6843-01	4.983				TCGA-77-6843-01	2.6613
		TCGA-77-8130-01	7.6426				TCGA-77-8130-01	6.4968				TCGA-77-8130-01	8.3586				TCGA-77-8130-01	8.6271				TCGA-77-8130-01	2.2961
		TCGA-86-8672-01	9.6931				TCGA-86-8672-01	10.8105				TCGA-86-8672-01	5.525				TCGA-86-8672-01	8.1449				TCGA-86-8672-01	3.1082
		TCGA-34-5928-01	9.1641				TCGA-34-5928-01	8.8176				TCGA-34-5928-01	10.1539				TCGA-34-5928-01	10.1402				TCGA-34-5928-01	3.735
		TCGA-44-A47G-01	10.9981				TCGA-44-A47G-01	10.5605				TCGA-44-A47G-01	8.2103				TCGA-44-A47G-01	9.573				TCGA-44-A47G-01	5.0288
		TCGA-22-4594-01	10.304				TCGA-22-4594-01	6.8902				TCGA-22-4594-01	6.9527				TCGA-22-4594-01	8.2788				TCGA-22-4594-01	3.2847
		TCGA-69-8253-01	8.9988				TCGA-69-8253-01	9.5024				TCGA-69-8253-01	8.2554				TCGA-69-8253-01	8.862				TCGA-69-8253-01	5.0691
		TCGA-91-6849-01	9.9895				TCGA-91-6849-01	9.5153				TCGA-91-6849-01	8.7899				TCGA-91-6849-01	8.2564				TCGA-91-6849-01	6.6438
		TCGA-22-A5C4-01	8.5958				TCGA-22-A5C4-01	8.6979				TCGA-22-A5C4-01	8.6009				TCGA-22-A5C4-01	9.0641				TCGA-22-A5C4-01	1.2432
		TCGA-33-A5GW-01	6.0562				TCGA-33-A5GW-01	4.4513				TCGA-33-A5GW-01	9.8179				TCGA-33-A5GW-01	4.9362				TCGA-33-A5GW-01	0.5709
		TCGA-94-8035-01	7.8416				TCGA-94-8035-01	7.0883				TCGA-94-8035-01	7.6937				TCGA-94-8035-01	6.9016				TCGA-94-8035-01	0.5713
		TCGA-94-A5I4-01	7.9367				TCGA-94-A5I4-01	7.7186				TCGA-94-A5I4-01	8.5016				TCGA-94-A5I4-01	7.2226				TCGA-94-A5I4-01	0.6533
		TCGA-94-7943-01	9.0745				TCGA-94-7943-01	9.398				TCGA-94-7943-01	9.5534				TCGA-94-7943-01	8.0007				TCGA-94-7943-01	4.7678
		TCGA-49-4512-01	10.7855				TCGA-49-4512-01	10.9374				TCGA-49-4512-01	9.1088				TCGA-49-4512-01	10.2798				TCGA-49-4512-01	4.9885
		TCGA-86-8279-01	9.1073				TCGA-86-8279-01	9.2898				TCGA-86-8279-01	10.1191				TCGA-86-8279-01	11.2588				TCGA-86-8279-01	1.6202
		TCGA-85-A53L-01	6.9951				TCGA-85-A53L-01	7.9738				TCGA-85-A53L-01	8.8157				TCGA-85-A53L-01	7.9166				TCGA-85-A53L-01	4.0888
		TCGA-63-5128-01	8.8376				TCGA-63-5128-01	7.0501				TCGA-63-5128-01	9.3476				TCGA-63-5128-01	7.9032				TCGA-63-5128-01	1.0676
		TCGA-63-A5MU-01	5.9405				TCGA-63-A5MU-01	1.789				TCGA-63-A5MU-01	9.8516				TCGA-63-A5MU-01	5.689				TCGA-63-A5MU-01	0.9872
		TCGA-L9-A743-01	10.4638				TCGA-L9-A743-01	10.4032				TCGA-L9-A743-01	9.2506				TCGA-L9-A743-01	10.2644				TCGA-L9-A743-01	5.3787
		TCGA-37-4129-01	8.4036				TCGA-37-4129-01	3.2126				TCGA-37-4129-01	8.9165				TCGA-37-4129-01	5.316				TCGA-37-4129-01	1.9548
		TCGA-62-A46P-01	7.9694				TCGA-62-A46P-01	8.2692				TCGA-62-A46P-01	6.037				TCGA-62-A46P-01	7.3051				TCGA-62-A46P-01	2.6469
		TCGA-98-A53C-01	11.1839				TCGA-98-A53C-01	12.1238				TCGA-98-A53C-01	9.7297				TCGA-98-A53C-01	11.3673				TCGA-98-A53C-01	8.9331
		TCGA-62-A46R-01	10.2527				TCGA-62-A46R-01	9.5724				TCGA-62-A46R-01	6.9015				TCGA-62-A46R-01	8.9461				TCGA-62-A46R-01	4.3929
		TCGA-55-8619-01	11.792				TCGA-55-8619-01	13.2794				TCGA-55-8619-01	9.8095				TCGA-55-8619-01	10.6845				TCGA-55-8619-01	6.4462
		TCGA-56-A4ZJ-01	10.9213				TCGA-56-A4ZJ-01	12.3077				TCGA-56-A4ZJ-01	10.248				TCGA-56-A4ZJ-01	10.5897				TCGA-56-A4ZJ-01	6.3322
		TCGA-44-2665-01	10.0077				TCGA-44-2665-01	8.8085				TCGA-44-2665-01	8.659				TCGA-44-2665-01	11.406				TCGA-44-2665-01	2.7426
		TCGA-55-8096-01	12.0605				TCGA-55-8096-01	12.0876				TCGA-55-8096-01	8.8899				TCGA-55-8096-01	11.4234				TCGA-55-8096-01	4.9801
		TCGA-50-6592-01	9.9369				TCGA-50-6592-01	10.135				TCGA-50-6592-01	8.1968				TCGA-50-6592-01	9.1429				TCGA-50-6592-01	4.1455
		TCGA-55-A494-01	6.2636				TCGA-55-A494-01	3.9251				TCGA-55-A494-01	9.6936				TCGA-55-A494-01	7.2709				TCGA-55-A494-01	1.4719
		TCGA-22-0940-01	10.6022				TCGA-22-0940-01	8.2243				TCGA-22-0940-01	8.813				TCGA-22-0940-01	8.1635				TCGA-22-0940-01	5.2056
		TCGA-69-8254-01	9.5246				TCGA-69-8254-01	8.6794				TCGA-69-8254-01	8.9906				TCGA-69-8254-01	9.785				TCGA-69-8254-01	5.9433
		TCGA-77-8145-01	8.4458				TCGA-77-8145-01	6.4581				TCGA-77-8145-01	8.6322				TCGA-77-8145-01	9.6196				TCGA-77-8145-01	3.1035
		TCGA-53-7624-01	8.848				TCGA-53-7624-01	8.387				TCGA-53-7624-01	10.1406				TCGA-53-7624-01	8.6239				TCGA-53-7624-01	1.4629
		TCGA-O2-A52W-01	7.575				TCGA-O2-A52W-01	8.9925				TCGA-O2-A52W-01	7.7291				TCGA-O2-A52W-01	6.6106				TCGA-O2-A52W-01	2.2514
		TCGA-75-5125-01	10.8166				TCGA-75-5125-01	9.2472				TCGA-75-5125-01	7.6547				TCGA-75-5125-01	9.3837				TCGA-75-5125-01	3.8989
		TCGA-63-A5MV-01	10.3496				TCGA-63-A5MV-01	8.9419				TCGA-63-A5MV-01	8.2562				TCGA-63-A5MV-01	8.9518				TCGA-63-A5MV-01	4.3491
		TCGA-34-5231-01	8.1859				TCGA-34-5231-01	5.8551				TCGA-34-5231-01	8.8855				TCGA-34-5231-01	8.284				TCGA-34-5231-01	5.7427
		TCGA-33-AASD-01	7.5511				TCGA-33-AASD-01	7.3277				TCGA-33-AASD-01	9.3746				TCGA-33-AASD-01	7.8907				TCGA-33-AASD-01	2.5687
		TCGA-77-8140-01	5.7421				TCGA-77-8140-01	6.6116				TCGA-77-8140-01	10.1095				TCGA-77-8140-01	7.5301				TCGA-77-8140-01	2.0005
		TCGA-39-5019-01	9.5874				TCGA-39-5019-01	8.4797				TCGA-39-5019-01	9.4216				TCGA-39-5019-01	8.617				TCGA-39-5019-01	3.9961
		TCGA-22-5478-01	9.0551				TCGA-22-5478-01	8.7126				TCGA-22-5478-01	9.7842				TCGA-22-5478-01	9.2628				TCGA-22-5478-01	6.6548
		TCGA-86-8054-01	8.9225				TCGA-86-8054-01	7.4825				TCGA-86-8054-01	5.3206				TCGA-86-8054-01	8.9076				TCGA-86-8054-01	2.8062
		TCGA-90-7964-01	10.4024				TCGA-90-7964-01	10.001				TCGA-90-7964-01	10.8366				TCGA-90-7964-01	8.9325				TCGA-90-7964-01	5.0287
		TCGA-L4-A4E5-01	7.6753				TCGA-L4-A4E5-01	6.882				TCGA-L4-A4E5-01	6.5797				TCGA-L4-A4E5-01	7.5443				TCGA-L4-A4E5-01	0.5411
		TCGA-68-8250-01	10.0346				TCGA-68-8250-01	9.2834				TCGA-68-8250-01	9.0618				TCGA-68-8250-01	8.9341				TCGA-68-8250-01	6.0256
		TCGA-44-6775-01	12.2501				TCGA-44-6775-01	11.5609				TCGA-44-6775-01	8.8561				TCGA-44-6775-01	12.1544				TCGA-44-6775-01	2.8192
		TCGA-55-7913-01	8.0326				TCGA-55-7913-01	7.6136				TCGA-55-7913-01	4.7144				TCGA-55-7913-01	6.6061				TCGA-55-7913-01	5.4796
		TCGA-56-8504-01	9.4249				TCGA-56-8504-01	6.5637				TCGA-56-8504-01	8.7059				TCGA-56-8504-01	7.6202				TCGA-56-8504-01	4.1801
		TCGA-NC-A5HP-01	9.0033				TCGA-NC-A5HP-01	8.1735				TCGA-NC-A5HP-01	7.9575				TCGA-NC-A5HP-01	9.1541				TCGA-NC-A5HP-01	3.3397
		TCGA-55-7911-01	10.5169				TCGA-55-7911-01	8.2474				TCGA-55-7911-01	6.3554				TCGA-55-7911-01	7.4152				TCGA-55-7911-01	1.639
		TCGA-33-4566-01	8.957				TCGA-33-4566-01	7.006				TCGA-33-4566-01	7.3836				TCGA-33-4566-01	4.4089				TCGA-33-4566-01	5.0169
		TCGA-58-8393-01	9.099				TCGA-58-8393-01	10.4635				TCGA-58-8393-01	9.2047				TCGA-58-8393-01	8.2386				TCGA-58-8393-01	3.568
		TCGA-63-A5MS-01	10.1611				TCGA-63-A5MS-01	8.7054				TCGA-63-A5MS-01	8.5109				TCGA-63-A5MS-01	9.1843				TCGA-63-A5MS-01	3.4023
		TCGA-MP-A4T9-01	10.9694				TCGA-MP-A4T9-01	11.9797				TCGA-MP-A4T9-01	8.5054				TCGA-MP-A4T9-01	10.4877				TCGA-MP-A4T9-01	4.8911
		TCGA-55-6712-01	10.3909				TCGA-55-6712-01	10.3128				TCGA-55-6712-01	7.7556				TCGA-55-6712-01	9.792				TCGA-55-6712-01	3.4408
		TCGA-66-2780-01	9.8091				TCGA-66-2780-01	7.7482				TCGA-66-2780-01	8.7583				TCGA-66-2780-01	8.6511				TCGA-66-2780-01	1.6724
		TCGA-78-8640-01	9.6686				TCGA-78-8640-01	11.2767				TCGA-78-8640-01	6.3999				TCGA-78-8640-01	8.0163				TCGA-78-8640-01	3.3696
		TCGA-86-8585-01	10.1155				TCGA-86-8585-01	11.3322				TCGA-86-8585-01	7.29				TCGA-86-8585-01	8.4122				TCGA-86-8585-01	5.137
		TCGA-21-1075-01	6.888				TCGA-21-1075-01	5.136				TCGA-21-1075-01	8.1973				TCGA-21-1075-01	6.0315				TCGA-21-1075-01	0.4393
		TCGA-56-7823-01	6.2328				TCGA-56-7823-01	5.68				TCGA-56-7823-01	10.8455				TCGA-56-7823-01	6.311				TCGA-56-7823-01	2.3755
		TCGA-91-6840-01	9.0739				TCGA-91-6840-01	6.1557				TCGA-91-6840-01	10.8991				TCGA-91-6840-01	6.8339				TCGA-91-6840-01	4.485
		TCGA-63-A5MP-01	7.9549				TCGA-63-A5MP-01	6.8059				TCGA-63-A5MP-01	9.5907				TCGA-63-A5MP-01	8.4535				TCGA-63-A5MP-01	3.5235
		TCGA-69-7979-01	9.6293				TCGA-69-7979-01	5.5928				TCGA-69-7979-01	8.4067				TCGA-69-7979-01	8.0864				TCGA-69-7979-01	0.9029
		TCGA-85-8072-01	8.6491				TCGA-85-8072-01	9.1751				TCGA-85-8072-01	10.699				TCGA-85-8072-01	8.3333				TCGA-85-8072-01	3.5048
		TCGA-21-1078-01	6.7717				TCGA-21-1078-01	3.7085				TCGA-21-1078-01	5.9844				TCGA-21-1078-01	3.9818				TCGA-21-1078-01	1.7384
		TCGA-55-A4DG-01	9.034				TCGA-55-A4DG-01	8.6637				TCGA-55-A4DG-01	7.7632				TCGA-55-A4DG-01	9.0642				TCGA-55-A4DG-01	5.8438
		TCGA-55-7816-01	10.6315				TCGA-55-7816-01	11.6078				TCGA-55-7816-01	11.1907				TCGA-55-7816-01	12.0464				TCGA-55-7816-01	9.4269
		TCGA-77-A5GH-01	10.254				TCGA-77-A5GH-01	7.4014				TCGA-77-A5GH-01	9.8787				TCGA-77-A5GH-01	6.9154				TCGA-77-A5GH-01	1.7234
		TCGA-60-2714-01	10.0325				TCGA-60-2714-01	8.7521				TCGA-60-2714-01	8.1096				TCGA-60-2714-01	7.3558				TCGA-60-2714-01	2.3469
		TCGA-34-2600-01	7.6142				TCGA-34-2600-01	7.4654				TCGA-34-2600-01	9.4055				TCGA-34-2600-01	6.3488				TCGA-34-2600-01	2.7487
		TCGA-55-7815-01	10.9395				TCGA-55-7815-01	8.9128				TCGA-55-7815-01	5.1321				TCGA-55-7815-01	9.8199				TCGA-55-7815-01	4.2507
		TCGA-33-4533-01	8.3038				TCGA-33-4533-01	5.0969				TCGA-33-4533-01	10.4648				TCGA-33-4533-01	10.5291				TCGA-33-4533-01	8.2446
		TCGA-85-A510-01	8.7573				TCGA-85-A510-01	5.6011				TCGA-85-A510-01	9.704				TCGA-85-A510-01	8.0299				TCGA-85-A510-01	7.2731
		TCGA-MN-A4N4-01	9.352				TCGA-MN-A4N4-01	7.9651				TCGA-MN-A4N4-01	7.0977				TCGA-MN-A4N4-01	9.2245				TCGA-MN-A4N4-01	1.2877
		TCGA-52-7622-01	10.0211				TCGA-52-7622-01	10.1891				TCGA-52-7622-01	9.8441				TCGA-52-7622-01	10.0366				TCGA-52-7622-01	4.5182
		TCGA-77-7337-01	9.9491				TCGA-77-7337-01	6.5916				TCGA-77-7337-01	7.9004				TCGA-77-7337-01	9.953				TCGA-77-7337-01	5.2538
		TCGA-37-A5EN-01	6.4263				TCGA-37-A5EN-01	3.1468				TCGA-37-A5EN-01	9.6661				TCGA-37-A5EN-01	7.2452				TCGA-37-A5EN-01	4.6602
		TCGA-77-8148-01	8.8328				TCGA-77-8148-01	9.511				TCGA-77-8148-01	9.0081				TCGA-77-8148-01	7.9609				TCGA-77-8148-01	4.9555
		TCGA-18-5592-01	7.2706				TCGA-18-5592-01	3.9644				TCGA-18-5592-01	10.8184				TCGA-18-5592-01	7.1234				TCGA-18-5592-01	0.4492
		TCGA-97-A4M0-01	9.1637				TCGA-97-A4M0-01	10.6013				TCGA-97-A4M0-01	7.2737				TCGA-97-A4M0-01	8.7307				TCGA-97-A4M0-01	7.6065
		TCGA-92-7341-01	9.0956				TCGA-92-7341-01	7.6493				TCGA-92-7341-01	9.2406				TCGA-92-7341-01	9.0042				TCGA-92-7341-01	2.1122
		TCGA-44-2661-01	12.4295				TCGA-44-2661-01	10.8109				TCGA-44-2661-01	9.2539				TCGA-44-2661-01	10.6338				TCGA-44-2661-01	6.9083
		TCGA-34-A5IX-01	7.0404				TCGA-34-A5IX-01	7.9812				TCGA-34-A5IX-01	7.028				TCGA-34-A5IX-01	5.434				TCGA-34-A5IX-01	1.0882
		TCGA-56-8623-01	12.9752				TCGA-56-8623-01	13.7019				TCGA-56-8623-01	10.0477				TCGA-56-8623-01	11.0882				TCGA-56-8623-01	8.354
		TCGA-63-A5MI-01	6.8549				TCGA-63-A5MI-01	4.6775				TCGA-63-A5MI-01	8.4452				TCGA-63-A5MI-01	7.2514				TCGA-63-A5MI-01	1.0655
		TCGA-55-8203-01	8.9269				TCGA-55-8203-01	9.4231				TCGA-55-8203-01	7.3925				TCGA-55-8203-01	8.5788				TCGA-55-8203-01	3.4203
		TCGA-66-2791-01	10.2089				TCGA-66-2791-01	7.5137				TCGA-66-2791-01	9.1228				TCGA-66-2791-01	8.5082				TCGA-66-2791-01	2.3983
		TCGA-21-1071-01	9.3215				TCGA-21-1071-01	7.382				TCGA-21-1071-01	9.563				TCGA-21-1071-01	7.5068				TCGA-21-1071-01	1.6855
		TCGA-60-2711-01	7.68				TCGA-60-2711-01	6.9675				TCGA-60-2711-01	9.8198				TCGA-60-2711-01	6.2544				TCGA-60-2711-01	1.5682
		TCGA-37-4133-01	10.8127				TCGA-37-4133-01	2.6438				TCGA-37-4133-01	9.7762				TCGA-37-4133-01	6.0861				TCGA-37-4133-01	1.858
		TCGA-34-8454-01	8.4163				TCGA-34-8454-01	6.6805				TCGA-34-8454-01	9.1505				TCGA-34-8454-01	7.5955				TCGA-34-8454-01	4.5673
		TCGA-55-6985-01	9.8142				TCGA-55-6985-01	9.0026				TCGA-55-6985-01	8.8453				TCGA-55-6985-01	9.667				TCGA-55-6985-01	3.6938
		TCGA-77-8146-01	8.5135				TCGA-77-8146-01	8.911				TCGA-77-8146-01	11.4831				TCGA-77-8146-01	8.4131				TCGA-77-8146-01	1.5678
		TCGA-L9-A5IP-01	8.2112				TCGA-L9-A5IP-01	6.8				TCGA-L9-A5IP-01	7.9137				TCGA-L9-A5IP-01	6.1697				TCGA-L9-A5IP-01	10.502
		TCGA-56-7582-01	9.5419				TCGA-56-7582-01	8.1736				TCGA-56-7582-01	10.8914				TCGA-56-7582-01	7.6907				TCGA-56-7582-01	1.0238
		TCGA-75-5126-01	12.4099				TCGA-75-5126-01	11.6345				TCGA-75-5126-01	8.164				TCGA-75-5126-01	10.6299				TCGA-75-5126-01	4.9288
		TCGA-18-3406-01	11.5919				TCGA-18-3406-01	8.78				TCGA-18-3406-01	6.8962				TCGA-18-3406-01	7.9738				TCGA-18-3406-01	4.4244
		TCGA-56-8309-01	9.1643				TCGA-56-8309-01	8.6251				TCGA-56-8309-01	9.2068				TCGA-56-8309-01	9.3116				TCGA-56-8309-01	0.8924
		TCGA-73-4662-01	9.838				TCGA-73-4662-01	10.3257				TCGA-73-4662-01	7.1629				TCGA-73-4662-01	9.3441				TCGA-73-4662-01	7.0346
		TCGA-44-2655-01	9.5719				TCGA-44-2655-01	10.364				TCGA-44-2655-01	8.8621				TCGA-44-2655-01	9.2693				TCGA-44-2655-01	10.329
		TCGA-21-1080-01	9.0154				TCGA-21-1080-01	5.7776				TCGA-21-1080-01	6.9865				TCGA-21-1080-01	7.1007				TCGA-21-1080-01	3.0417
		TCGA-93-7347-01	10.6277				TCGA-93-7347-01	9.9452				TCGA-93-7347-01	8.7531				TCGA-93-7347-01	9.7344				TCGA-93-7347-01	7.9704
		TCGA-MP-A4TF-01	8.1664				TCGA-MP-A4TF-01	8.1079				TCGA-MP-A4TF-01	6.6629				TCGA-MP-A4TF-01	7.5213				TCGA-MP-A4TF-01	1.3958
		TCGA-78-7535-01	9.1574				TCGA-78-7535-01	5.9898				TCGA-78-7535-01	8.4802				TCGA-78-7535-01	9.2051				TCGA-78-7535-01	1.047
		TCGA-60-2721-01	9.6225				TCGA-60-2721-01	7.7431				TCGA-60-2721-01	8.8043				TCGA-60-2721-01	9.4223				TCGA-60-2721-01	2.5098
		TCGA-60-2716-01	6.214				TCGA-60-2716-01	5.9536				TCGA-60-2716-01	8.2704				TCGA-60-2716-01	6.3109				TCGA-60-2716-01	2.4638
		TCGA-62-A471-01	5.9748				TCGA-62-A471-01	4.3531				TCGA-62-A471-01	8.9913				TCGA-62-A471-01	5.8136				TCGA-62-A471-01	10.4789
		TCGA-49-4490-01	8.5524				TCGA-49-4490-01	7.4674				TCGA-49-4490-01	8.8327				TCGA-49-4490-01	8.2581				TCGA-49-4490-01	4.9078
		TCGA-66-2737-01	11.1306				TCGA-66-2737-01	7.9954				TCGA-66-2737-01	9.7557				TCGA-66-2737-01	9.6829				TCGA-66-2737-01	2.4487
		TCGA-63-7021-01	9.567				TCGA-63-7021-01	8.766				TCGA-63-7021-01	8.93				TCGA-63-7021-01	8.4155				TCGA-63-7021-01	3.1803
		TCGA-86-8671-01	10.3957				TCGA-86-8671-01	11.1517				TCGA-86-8671-01	9.7893				TCGA-86-8671-01	11.3469				TCGA-86-8671-01	7.6864
		TCGA-73-4666-01	10.5409				TCGA-73-4666-01	10.4613				TCGA-73-4666-01	5.7834				TCGA-73-4666-01	9.7079				TCGA-73-4666-01	2.1767
		TCGA-85-8352-01	6.5401				TCGA-85-8352-01	5.784				TCGA-85-8352-01	7.264				TCGA-85-8352-01	6.1098				TCGA-85-8352-01	0.5224
		TCGA-85-7698-01	9.4561				TCGA-85-7698-01	5.9987				TCGA-85-7698-01	9.9739				TCGA-85-7698-01	9.5952				TCGA-85-7698-01	5.4114
		TCGA-38-4628-01	12.1498				TCGA-38-4628-01	11.5567				TCGA-38-4628-01	7.3217				TCGA-38-4628-01	9.8736				TCGA-38-4628-01	3.9578
		TCGA-77-8139-01	7.745				TCGA-77-8139-01	5.6087				TCGA-77-8139-01	10.0217				TCGA-77-8139-01	8.4326				TCGA-77-8139-01	3.181
		TCGA-64-5775-01	10.2796				TCGA-64-5775-01	9.7263				TCGA-64-5775-01	11.6805				TCGA-64-5775-01	9.1965				TCGA-64-5775-01	2.7157
		TCGA-86-7953-01	9.921				TCGA-86-7953-01	11.6586				TCGA-86-7953-01	7.0399				TCGA-86-7953-01	9.7909				TCGA-86-7953-01	3.3446
		TCGA-38-6178-01	8.2683				TCGA-38-6178-01	8.1386				TCGA-38-6178-01	8.7245				TCGA-38-6178-01	9.124				TCGA-38-6178-01	5.0773
		TCGA-44-7672-01	10.907				TCGA-44-7672-01	11.9456				TCGA-44-7672-01	8.8485				TCGA-44-7672-01	10.256				TCGA-44-7672-01	5.0107
		TCGA-98-8020-01	9.4687				TCGA-98-8020-01	7.2294				TCGA-98-8020-01	8.554				TCGA-98-8020-01	8.818				TCGA-98-8020-01	4.1684
		TCGA-85-8052-01	8.4992				TCGA-85-8052-01	9.4192				TCGA-85-8052-01	10.4658				TCGA-85-8052-01	8.2121				TCGA-85-8052-01	3.7983
		TCGA-55-6979-01	11.5262				TCGA-55-6979-01	9.8365				TCGA-55-6979-01	8.7225				TCGA-55-6979-01	9.2966				TCGA-55-6979-01	3.345
		TCGA-55-7573-01	9.6381				TCGA-55-7573-01	9.3054				TCGA-55-7573-01	9.5653				TCGA-55-7573-01	10.0675				TCGA-55-7573-01	8.4712
		TCGA-55-8097-01	8.8117				TCGA-55-8097-01	9.8872				TCGA-55-8097-01	10.0825				TCGA-55-8097-01	10.2761				TCGA-55-8097-01	7.7304
		TCGA-43-3920-01	10.5637				TCGA-43-3920-01	6.7604				TCGA-43-3920-01	8.3056				TCGA-43-3920-01	9.3706				TCGA-43-3920-01	2.0703
		TCGA-77-7142-01	10.3966				TCGA-77-7142-01	8.1254				TCGA-77-7142-01	9.7826				TCGA-77-7142-01	9.0474				TCGA-77-7142-01	3.5025
		TCGA-97-7546-01	10.047				TCGA-97-7546-01	8.5005				TCGA-97-7546-01	9.6336				TCGA-97-7546-01	11.6332				TCGA-97-7546-01	8.4817
		TCGA-NC-A5HK-01	6.6855				TCGA-NC-A5HK-01	5.0604				TCGA-NC-A5HK-01	8.2852				TCGA-NC-A5HK-01	5.4943				TCGA-NC-A5HK-01	0.427
		TCGA-05-5425-01	11.5672				TCGA-05-5425-01	8.8866				TCGA-05-5425-01	7.0954				TCGA-05-5425-01	8.8086				TCGA-05-5425-01	3.9203
		TCGA-55-6970-01	10.7919				TCGA-55-6970-01	8.9701				TCGA-55-6970-01	8.2926				TCGA-55-6970-01	10.0038				TCGA-55-6970-01	5.2335
		TCGA-60-2719-01	9.3558				TCGA-60-2719-01	8.0491				TCGA-60-2719-01	7.6036				TCGA-60-2719-01	7.9587				TCGA-60-2719-01	8.698
		TCGA-50-5946-02	9.5791				TCGA-50-5946-02	8.1039				TCGA-50-5946-02	9.9092				TCGA-50-5946-02	9.3979				TCGA-50-5946-02	3.9987
		TCGA-58-8387-01	7.1174				TCGA-58-8387-01	5.5457				TCGA-58-8387-01	7.7726				TCGA-58-8387-01	7.7678				TCGA-58-8387-01	1.6675
		TCGA-55-1596-01	9.9327				TCGA-55-1596-01	3.1205				TCGA-55-1596-01	5.6982				TCGA-55-1596-01	6.0854				TCGA-55-1596-01	8.4329
		TCGA-43-7658-01	9.0281				TCGA-43-7658-01	6.9082				TCGA-43-7658-01	8.9981				TCGA-43-7658-01	7.6648				TCGA-43-7658-01	2.8448
		TCGA-78-7148-01	9.0283				TCGA-78-7148-01	8.2307				TCGA-78-7148-01	7.3267				TCGA-78-7148-01	8.9637				TCGA-78-7148-01	7.9023
		TCGA-96-A4JK-01	7.9844				TCGA-96-A4JK-01	7.3034				TCGA-96-A4JK-01	9.9457				TCGA-96-A4JK-01	7.3619				TCGA-96-A4JK-01	3.2339
		TCGA-50-5066-02	10.4585				TCGA-50-5066-02	7.4038				TCGA-50-5066-02	8.6443				TCGA-50-5066-02	8.606				TCGA-50-5066-02	5.4882
		TCGA-50-5066-01	12.4145				TCGA-50-5066-01	8.7321				TCGA-50-5066-01	9.3786				TCGA-50-5066-01	9.061				TCGA-50-5066-01	3.9826
		TCGA-43-6143-01	9.3523				TCGA-43-6143-01	6.0659				TCGA-43-6143-01	10.091				TCGA-43-6143-01	7.9828				TCGA-43-6143-01	3.5442
		TCGA-56-8305-01	8.8554				TCGA-56-8305-01	8.5229				TCGA-56-8305-01	9.1025				TCGA-56-8305-01	8.1092				TCGA-56-8305-01	4.2581
		TCGA-55-8092-01	9.1332				TCGA-55-8092-01	8.3749				TCGA-55-8092-01	6.6847				TCGA-55-8092-01	8.7492				TCGA-55-8092-01	2.9398
		TCGA-50-8459-01	10.8943				TCGA-50-8459-01	12.249				TCGA-50-8459-01	10.4159				TCGA-50-8459-01	11.4742				TCGA-50-8459-01	5.9142
		TCGA-75-6207-01	10.1536				TCGA-75-6207-01	9.4859				TCGA-75-6207-01	5.3576				TCGA-75-6207-01	9.4199				TCGA-75-6207-01	2.4318
		TCGA-66-2769-01	10.9514				TCGA-66-2769-01	9.5777				TCGA-66-2769-01	9.4648				TCGA-66-2769-01	9.1843				TCGA-66-2769-01	4.7606
		TCGA-97-7938-01	9.7455				TCGA-97-7938-01	8.6475				TCGA-97-7938-01	8.4422				TCGA-97-7938-01	9.7384				TCGA-97-7938-01	7.723
		TCGA-22-1000-01	11.4418				TCGA-22-1000-01	10.2665				TCGA-22-1000-01	9.3831				TCGA-22-1000-01	10.5627				TCGA-22-1000-01	4.1911
		TCGA-18-3412-01	10.1181				TCGA-18-3412-01	8.0224				TCGA-18-3412-01	7.8954				TCGA-18-3412-01	7.5151				TCGA-18-3412-01	3.0761
		TCGA-66-2759-01	10.4959				TCGA-66-2759-01	8.9251				TCGA-66-2759-01	7.4068				TCGA-66-2759-01	8.2762				TCGA-66-2759-01	1.3064
		TCGA-49-AARE-01	8.5105				TCGA-49-AARE-01	6.8314				TCGA-49-AARE-01	10.1831				TCGA-49-AARE-01	8.0793				TCGA-49-AARE-01	4.7023
		TCGA-NJ-A7XG-01	6.2498				TCGA-NJ-A7XG-01	4.0898				TCGA-NJ-A7XG-01	7.2876				TCGA-NJ-A7XG-01	7.0034				TCGA-NJ-A7XG-01	2.0723
		TCGA-66-2794-01	10.2602				TCGA-66-2794-01	7.336				TCGA-66-2794-01	9.9726				TCGA-66-2794-01	6.6376				TCGA-66-2794-01	4.9362
		TCGA-21-1083-01	10.141				TCGA-21-1083-01	7.157				TCGA-21-1083-01	7.8334				TCGA-21-1083-01	8.0446				TCGA-21-1083-01	2.0394
		TCGA-60-2695-01	10.2164				TCGA-60-2695-01	8.9094				TCGA-60-2695-01	7.1847				TCGA-60-2695-01	8.2945				TCGA-60-2695-01	3.8897
		TCGA-50-5055-01	9.8436				TCGA-50-5055-01	9.609				TCGA-50-5055-01	9.9552				TCGA-50-5055-01	9.9111				TCGA-50-5055-01	8.2604
		TCGA-85-6560-01	10.8742				TCGA-85-6560-01	9.9589				TCGA-85-6560-01	8.9532				TCGA-85-6560-01	8.4022				TCGA-85-6560-01	5.6221
		TCGA-98-8022-01	8.8421				TCGA-98-8022-01	7.8068				TCGA-98-8022-01	8.9832				TCGA-98-8022-01	7.5249				TCGA-98-8022-01	4.5787
		TCGA-91-8496-01	12.9157				TCGA-91-8496-01	12.4325				TCGA-91-8496-01	9.0284				TCGA-91-8496-01	11.0112				TCGA-91-8496-01	7.6384
		TCGA-43-5668-01	10.5381				TCGA-43-5668-01	8.4256				TCGA-43-5668-01	10.2706				TCGA-43-5668-01	8.0768				TCGA-43-5668-01	6.6077
		TCGA-21-5786-01	7.2073				TCGA-21-5786-01	6.6959				TCGA-21-5786-01	9.3958				TCGA-21-5786-01	7.1571				TCGA-21-5786-01	2.5142
		TCGA-05-4418-01	10.7423				TCGA-05-4418-01	9.9592				TCGA-05-4418-01	6.2501				TCGA-05-4418-01	8.9117				TCGA-05-4418-01	5.4877
		TCGA-34-8456-01	8.6561				TCGA-34-8456-01	8.1646				TCGA-34-8456-01	9.9346				TCGA-34-8456-01	6.6822				TCGA-34-8456-01	5.4478
		TCGA-69-7764-01	8.2607				TCGA-69-7764-01	6.6695				TCGA-69-7764-01	9.1879				TCGA-69-7764-01	9.2615				TCGA-69-7764-01	4.3385
		TCGA-55-8620-01	8.6348				TCGA-55-8620-01	9.8364				TCGA-55-8620-01	11.2018				TCGA-55-8620-01	7.7423				TCGA-55-8620-01	6.5249
		TCGA-95-7043-01	7.5021				TCGA-95-7043-01	6.1608				TCGA-95-7043-01	9.7975				TCGA-95-7043-01	4.9805				TCGA-95-7043-01	5.9206
		TCGA-66-2755-01	8.3383				TCGA-66-2755-01	10.4499				TCGA-66-2755-01	8.5841				TCGA-66-2755-01	9.6426				TCGA-66-2755-01	6.1148
		TCGA-18-4083-01	9.5071				TCGA-18-4083-01	5.0426				TCGA-18-4083-01	9.5425				TCGA-18-4083-01	8.5758				TCGA-18-4083-01	0.5064
		TCGA-86-7701-01	8.5831				TCGA-86-7701-01	6.3034				TCGA-86-7701-01	7.7756				TCGA-86-7701-01	8.0352				TCGA-86-7701-01	9.8253
		TCGA-56-7222-01	6.3591				TCGA-56-7222-01	3.9709				TCGA-56-7222-01	9.4412				TCGA-56-7222-01	7.5492				TCGA-56-7222-01	3.2309
		TCGA-52-7812-01	9.3787				TCGA-52-7812-01	9.8559				TCGA-52-7812-01	7.1907				TCGA-52-7812-01	6.8036				TCGA-52-7812-01	2.321
		TCGA-94-8490-01	5.2811				TCGA-94-8490-01	7.1426				TCGA-94-8490-01	10.1116				TCGA-94-8490-01	6.5066				TCGA-94-8490-01	3.7538
		TCGA-73-4676-01	11.3168				TCGA-73-4676-01	11.0155				TCGA-73-4676-01	6.6084				TCGA-73-4676-01	8.7867				TCGA-73-4676-01	4.5005
		TCGA-44-6777-01	13.0632				TCGA-44-6777-01	12.5086				TCGA-44-6777-01	9.1619				TCGA-44-6777-01	12.2606				TCGA-44-6777-01	7.0895
		TCGA-51-4081-01	7.8678				TCGA-51-4081-01	5.0971				TCGA-51-4081-01	10.4837				TCGA-51-4081-01	9.3006				TCGA-51-4081-01	5.1671
		TCGA-L9-A50W-01	8.1471				TCGA-L9-A50W-01	6.2124				TCGA-L9-A50W-01	10.4273				TCGA-L9-A50W-01	8.4147				TCGA-L9-A50W-01	2.9547
		TCGA-39-5028-01	10.45				TCGA-39-5028-01	7.3835				TCGA-39-5028-01	8.1984				TCGA-39-5028-01	8.8985				TCGA-39-5028-01	4.9746
		TCGA-50-8460-01	8.1939				TCGA-50-8460-01	9.2717				TCGA-50-8460-01	9.1714				TCGA-50-8460-01	11.5052				TCGA-50-8460-01	6.4033
		TCGA-55-8505-01	8.9981				TCGA-55-8505-01	8.0689				TCGA-55-8505-01	8.6605				TCGA-55-8505-01	9.0519				TCGA-55-8505-01	5.4009
		TCGA-86-A4P8-01	11.6228				TCGA-86-A4P8-01	12.5546				TCGA-86-A4P8-01	9.6306				TCGA-86-A4P8-01	10.8896				TCGA-86-A4P8-01	7.5001
		TCGA-67-6217-01	9.5372				TCGA-67-6217-01	8.8143				TCGA-67-6217-01	7.5724				TCGA-67-6217-01	9.1893				TCGA-67-6217-01	7.0231
		TCGA-22-5482-01	7.9809				TCGA-22-5482-01	6.5261				TCGA-22-5482-01	9.2625				TCGA-22-5482-01	7.5995				TCGA-22-5482-01	2.8568
		TCGA-55-7281-01	10.8462				TCGA-55-7281-01	10.182				TCGA-55-7281-01	8.027				TCGA-55-7281-01	9.3175				TCGA-55-7281-01	3.6318
		TCGA-L9-A443-01	8.6285				TCGA-L9-A443-01	6.2204				TCGA-L9-A443-01	8.2807				TCGA-L9-A443-01	7.5844				TCGA-L9-A443-01	5.333
		TCGA-93-7348-01	8.6316				TCGA-93-7348-01	7.8874				TCGA-93-7348-01	9.3077				TCGA-93-7348-01	10.0386				TCGA-93-7348-01	6.0091
		TCGA-60-2725-01	12.0462				TCGA-60-2725-01	10.8058				TCGA-60-2725-01	8.3531				TCGA-60-2725-01	9.9545				TCGA-60-2725-01	5.0569
		TCGA-21-5782-01	7.2113				TCGA-21-5782-01	7.1669				TCGA-21-5782-01	8.2761				TCGA-21-5782-01	8.5813				TCGA-21-5782-01	3.8563
		TCGA-44-6148-01	9.2299				TCGA-44-6148-01	8.5709				TCGA-44-6148-01	10.8564				TCGA-44-6148-01	10.9621				TCGA-44-6148-01	12.6536
		TCGA-66-2800-01	11.1756				TCGA-66-2800-01	10.5481				TCGA-66-2800-01	8.9451				TCGA-66-2800-01	9.7399				TCGA-66-2800-01	4.3148
		TCGA-55-8616-01	7.8972				TCGA-55-8616-01	8.3044				TCGA-55-8616-01	8.3882				TCGA-55-8616-01	9.495				TCGA-55-8616-01	7.4015
		TCGA-44-7661-01	10.8737				TCGA-44-7661-01	11.6569				TCGA-44-7661-01	8.8816				TCGA-44-7661-01	10.6303				TCGA-44-7661-01	6.3989
		TCGA-18-3421-01	9.4926				TCGA-18-3421-01	6.866				TCGA-18-3421-01	6.866				TCGA-18-3421-01	7.4608				TCGA-18-3421-01	3.2484
		TCGA-22-1016-01	11.5646				TCGA-22-1016-01	11.8847				TCGA-22-1016-01	9.1039				TCGA-22-1016-01	10.9038				TCGA-22-1016-01	8.3283
		TCGA-77-8008-01	10.3742				TCGA-77-8008-01	8.0163				TCGA-77-8008-01	8.6316				TCGA-77-8008-01	10.3911				TCGA-77-8008-01	1.9926
		TCGA-66-2767-01	11.8187				TCGA-66-2767-01	10.5517				TCGA-66-2767-01	9.2446				TCGA-66-2767-01	9.4006				TCGA-66-2767-01	5.1163
		TCGA-50-5933-01	11.9165				TCGA-50-5933-01	11.8553				TCGA-50-5933-01	6.2286				TCGA-50-5933-01	10.5577				TCGA-50-5933-01	2.7253
		TCGA-86-8280-01	9.8488				TCGA-86-8280-01	10.115				TCGA-86-8280-01	9.3472				TCGA-86-8280-01	9.8975				TCGA-86-8280-01	7.8904
		TCGA-22-4609-01	10.7413				TCGA-22-4609-01	10.6942				TCGA-22-4609-01	8.6209				TCGA-22-4609-01	10.5739				TCGA-22-4609-01	5.4504
		TCGA-67-3772-01	11.4411				TCGA-67-3772-01	9.4511				TCGA-67-3772-01	8.4426				TCGA-67-3772-01	9.8789				TCGA-67-3772-01	7.3895
		TCGA-43-3394-01	9.4545				TCGA-43-3394-01	7.7218				TCGA-43-3394-01	8.2692				TCGA-43-3394-01	8.1108				TCGA-43-3394-01	4.8137
		TCGA-78-8660-01	9.4044				TCGA-78-8660-01	10.3313				TCGA-78-8660-01	7.4353				TCGA-78-8660-01	9.0081				TCGA-78-8660-01	3.2854
		TCGA-43-8115-01	10.6074				TCGA-43-8115-01	8.9108				TCGA-43-8115-01	9.8498				TCGA-43-8115-01	10.2458				TCGA-43-8115-01	4.3901
		TCGA-44-6776-01	7.3708				TCGA-44-6776-01	7.3895				TCGA-44-6776-01	8.1536				TCGA-44-6776-01	8.9436				TCGA-44-6776-01	5.2882
		TCGA-99-7458-01	10.5501				TCGA-99-7458-01	9.8044				TCGA-99-7458-01	8.1211				TCGA-99-7458-01	9.8444				TCGA-99-7458-01	6.6767
		TCGA-39-5016-01	9.8016				TCGA-39-5016-01	5.1699				TCGA-39-5016-01	10.1181				TCGA-39-5016-01	6.2479				TCGA-39-5016-01	2.4021
		TCGA-55-7907-01	10.1027				TCGA-55-7907-01	8.8429				TCGA-55-7907-01	7.8558				TCGA-55-7907-01	7.5774				TCGA-55-7907-01	5.8004
		TCGA-66-2770-01	10.5423				TCGA-66-2770-01	7.9745				TCGA-66-2770-01	10.1162				TCGA-66-2770-01	8.8865				TCGA-66-2770-01	3.3402
		TCGA-49-6767-01	9.3073				TCGA-49-6767-01	10.6026				TCGA-49-6767-01	7.8639				TCGA-49-6767-01	7.9389				TCGA-49-6767-01	1.1266
		TCGA-49-6743-01	9.0893				TCGA-49-6743-01	7.9021				TCGA-49-6743-01	7.3604				TCGA-49-6743-01	8.4773				TCGA-49-6743-01	3.8644
		TCGA-85-7697-01	6.8081				TCGA-85-7697-01	4.8318				TCGA-85-7697-01	9.4576				TCGA-85-7697-01	9.0828				TCGA-85-7697-01	5.7148
		TCGA-78-7155-01	8.6218				TCGA-78-7155-01	4.3289				TCGA-78-7155-01	9.182				TCGA-78-7155-01	5.4537				TCGA-78-7155-01	3.3589
		TCGA-85-A4CN-01	6.3973				TCGA-85-A4CN-01	3.9599				TCGA-85-A4CN-01	9.9282				TCGA-85-A4CN-01	8.498				TCGA-85-A4CN-01	3.593
		TCGA-56-A5DS-01	7.5932				TCGA-56-A5DS-01	5.0451				TCGA-56-A5DS-01	9.5302				TCGA-56-A5DS-01	7.6731				TCGA-56-A5DS-01	5.2295
		TCGA-37-3792-01	12.325				TCGA-37-3792-01	7.4231				TCGA-37-3792-01	8.053				TCGA-37-3792-01	8.7355				TCGA-37-3792-01	1.1045
		TCGA-69-7761-01	10.4064				TCGA-69-7761-01	8.0639				TCGA-69-7761-01	7.6945				TCGA-69-7761-01	8.1459				TCGA-69-7761-01	5.0609
		TCGA-91-6835-01	11.4473				TCGA-91-6835-01	8.6491				TCGA-91-6835-01	9.1174				TCGA-91-6835-01	10.0708				TCGA-91-6835-01	7.7841
		TCGA-O2-A52N-01	8.3126				TCGA-O2-A52N-01	7.3657				TCGA-O2-A52N-01	7.524				TCGA-O2-A52N-01	7.3368				TCGA-O2-A52N-01	2.5651
		TCGA-66-2753-01	8.9904				TCGA-66-2753-01	7.3418				TCGA-66-2753-01	8.373				TCGA-66-2753-01	9.3123				TCGA-66-2753-01	3.7527
		TCGA-49-AARO-01	10.6591				TCGA-49-AARO-01	11.0287				TCGA-49-AARO-01	8.7557				TCGA-49-AARO-01	9.8856				TCGA-49-AARO-01	6.1797
		TCGA-66-2754-01	9.7161				TCGA-66-2754-01	6.1211				TCGA-66-2754-01	6.1856				TCGA-66-2754-01	5.9932				TCGA-66-2754-01	4.5952
		TCGA-95-A4VN-01	9.7808				TCGA-95-A4VN-01	9.0535				TCGA-95-A4VN-01	7.7697				TCGA-95-A4VN-01	8.9288				TCGA-95-A4VN-01	2.8117
		TCGA-46-6026-01	7.647				TCGA-46-6026-01	8.2862				TCGA-46-6026-01	8.4948				TCGA-46-6026-01	6.0225				TCGA-46-6026-01	8.2541
		TCGA-73-7499-01	10.4037				TCGA-73-7499-01	9.4131				TCGA-73-7499-01	7.629				TCGA-73-7499-01	8.0278				TCGA-73-7499-01	3.0289
		TCGA-85-7710-01	8.7045				TCGA-85-7710-01	8.2859				TCGA-85-7710-01	7.8105				TCGA-85-7710-01	7.1808				TCGA-85-7710-01	4.4958
		TCGA-64-1680-01	9.4631				TCGA-64-1680-01	7.0339				TCGA-64-1680-01	7.0904				TCGA-64-1680-01	8.016				TCGA-64-1680-01	5.8343
		TCGA-55-A48Z-01	9.9582				TCGA-55-A48Z-01	9.4185				TCGA-55-A48Z-01	8.4206				TCGA-55-A48Z-01	9.8919				TCGA-55-A48Z-01	0
		TCGA-85-8664-01	5.2602				TCGA-85-8664-01	3.116				TCGA-85-8664-01	8.838				TCGA-85-8664-01	3.8373				TCGA-85-8664-01	0.5958
		TCGA-05-4395-01	10.3365				TCGA-05-4395-01	7.2026				TCGA-05-4395-01	4.6219				TCGA-05-4395-01	7.2644				TCGA-05-4395-01	0.8522
		TCGA-69-7763-01	10.2657				TCGA-69-7763-01	10.1556				TCGA-69-7763-01	8.9655				TCGA-69-7763-01	10.1315				TCGA-69-7763-01	8.4863
		TCGA-34-5241-01	11.416				TCGA-34-5241-01	9.2228				TCGA-34-5241-01	9.2299				TCGA-34-5241-01	9.0059				TCGA-34-5241-01	3.1643
		TCGA-35-3615-01	10.5558				TCGA-35-3615-01	9.2607				TCGA-35-3615-01	8.5355				TCGA-35-3615-01	8.1112				TCGA-35-3615-01	5.6172
		TCGA-43-A474-01	4.0687				TCGA-43-A474-01	1.8039				TCGA-43-A474-01	9.7898				TCGA-43-A474-01	8.3947				TCGA-43-A474-01	4.1721
		TCGA-96-A4JL-01	9.7393				TCGA-96-A4JL-01	7.2896				TCGA-96-A4JL-01	9.4219				TCGA-96-A4JL-01	7.0284				TCGA-96-A4JL-01	5.0521
		TCGA-NC-A5HO-01	6.9082				TCGA-NC-A5HO-01	4.6431				TCGA-NC-A5HO-01	6.5233				TCGA-NC-A5HO-01	6.9181				TCGA-NC-A5HO-01	0.8696
		TCGA-J2-A4AE-01	9.6953				TCGA-J2-A4AE-01	10.9678				TCGA-J2-A4AE-01	8.4813				TCGA-J2-A4AE-01	9.6322				TCGA-J2-A4AE-01	6.4477
		TCGA-75-6203-01	12.6992				TCGA-75-6203-01	13.326				TCGA-75-6203-01	9.2486				TCGA-75-6203-01	11.0371				TCGA-75-6203-01	6.8039
		TCGA-77-8133-01	9.3308				TCGA-77-8133-01	8.231				TCGA-77-8133-01	10.5888				TCGA-77-8133-01	7.8132				TCGA-77-8133-01	7.228
		TCGA-66-2778-01	10.8694				TCGA-66-2778-01	7.5349				TCGA-66-2778-01	6.4727				TCGA-66-2778-01	7.957				TCGA-66-2778-01	1.9786
		TCGA-50-5942-01	8.5384				TCGA-50-5942-01	5.454				TCGA-50-5942-01	9.2134				TCGA-50-5942-01	11.5458				TCGA-50-5942-01	8.9103
		TCGA-22-5473-01	9.4384				TCGA-22-5473-01	7.3567				TCGA-22-5473-01	9.085				TCGA-22-5473-01	8.1236				TCGA-22-5473-01	1.1876
		TCGA-33-AASI-01	6.1635				TCGA-33-AASI-01	0.6681				TCGA-33-AASI-01	10.2291				TCGA-33-AASI-01	5.5886				TCGA-33-AASI-01	4.3941
		TCGA-98-A53B-01	9.6984				TCGA-98-A53B-01	10.3942				TCGA-98-A53B-01	9.1007				TCGA-98-A53B-01	8.8612				TCGA-98-A53B-01	5.0317
		TCGA-50-6590-01	10.0553				TCGA-50-6590-01	10.4004				TCGA-50-6590-01	6.0957				TCGA-50-6590-01	7.984				TCGA-50-6590-01	4.5412
		TCGA-05-5429-01	9.3145				TCGA-05-5429-01	4.0416				TCGA-05-5429-01	8.0568				TCGA-05-5429-01	7.5137				TCGA-05-5429-01	4.2317
		TCGA-86-8056-01	10.6746				TCGA-86-8056-01	9.709				TCGA-86-8056-01	7.0664				TCGA-86-8056-01	10.4058				TCGA-86-8056-01	6.4757
		TCGA-38-4631-01	9.6675				TCGA-38-4631-01	4.7067				TCGA-38-4631-01	8.1671				TCGA-38-4631-01	6.3266				TCGA-38-4631-01	4.7494
		TCGA-43-6647-01	9.2496				TCGA-43-6647-01	7.3163				TCGA-43-6647-01	9.9456				TCGA-43-6647-01	9.1926				TCGA-43-6647-01	5.9286
		TCGA-55-8205-01	11.7218				TCGA-55-8205-01	12.8126				TCGA-55-8205-01	7.2594				TCGA-55-8205-01	9.8305				TCGA-55-8205-01	6.584
		TCGA-22-4595-01	10.5891				TCGA-22-4595-01	8.0091				TCGA-22-4595-01	8.8399				TCGA-22-4595-01	9.7096				TCGA-22-4595-01	1.4208
		TCGA-56-6546-01	9.8774				TCGA-56-6546-01	9.6092				TCGA-56-6546-01	8.8915				TCGA-56-6546-01	9.2158				TCGA-56-6546-01	5.197
		TCGA-49-6761-01	8.6382				TCGA-49-6761-01	9.4125				TCGA-49-6761-01	7.3164				TCGA-49-6761-01	8.0296				TCGA-49-6761-01	1.678
		TCGA-44-7669-01	10.4077				TCGA-44-7669-01	8.8535				TCGA-44-7669-01	9.9411				TCGA-44-7669-01	9.0084				TCGA-44-7669-01	5.1928
		TCGA-60-2698-01	11.2111				TCGA-60-2698-01	10.9281				TCGA-60-2698-01	9.0372				TCGA-60-2698-01	9.4739				TCGA-60-2698-01	6.1835
		TCGA-49-4507-01	9.2249				TCGA-49-4507-01	7.2296				TCGA-49-4507-01	6.9068				TCGA-49-4507-01	4.2986				TCGA-49-4507-01	4.6952
		TCGA-56-5898-01	9.392				TCGA-56-5898-01	9.9343				TCGA-56-5898-01	9.2122				TCGA-56-5898-01	8.7216				TCGA-56-5898-01	3.3482
		TCGA-99-8025-01	8.8791				TCGA-99-8025-01	7.7387				TCGA-99-8025-01	9.2211				TCGA-99-8025-01	7.5178				TCGA-99-8025-01	4.2475
		TCGA-95-7944-01	9.3097				TCGA-95-7944-01	6.6624				TCGA-95-7944-01	7.6421				TCGA-95-7944-01	8.357				TCGA-95-7944-01	6.0073
		TCGA-77-6842-01	8.5488				TCGA-77-6842-01	9.6374				TCGA-77-6842-01	8.4567				TCGA-77-6842-01	8.9748				TCGA-77-6842-01	2.1475
		TCGA-34-8455-01	8.144				TCGA-34-8455-01	6.7978				TCGA-34-8455-01	9.0687				TCGA-34-8455-01	8.724				TCGA-34-8455-01	4.4015
		TCGA-49-4506-01	9.1751				TCGA-49-4506-01	7.658				TCGA-49-4506-01	6.024				TCGA-49-4506-01	6.1587				TCGA-49-4506-01	6.6959
		TCGA-43-A56V-01	8.1707				TCGA-43-A56V-01	5.5026				TCGA-43-A56V-01	8.0011				TCGA-43-A56V-01	7.1523				TCGA-43-A56V-01	2.8453
		TCGA-05-4420-01	9.8414				TCGA-05-4420-01	6.9457				TCGA-05-4420-01	4.4445				TCGA-05-4420-01	7.6518				TCGA-05-4420-01	2.3805
		TCGA-55-7283-01	9.5592				TCGA-55-7283-01	9.2913				TCGA-55-7283-01	9.0884				TCGA-55-7283-01	9.7383				TCGA-55-7283-01	7.075
		TCGA-77-8154-01	6.0091				TCGA-77-8154-01	2.5784				TCGA-77-8154-01	7.4465				TCGA-77-8154-01	6.6857				TCGA-77-8154-01	2.2417
		TCGA-05-4390-01	10.0849				TCGA-05-4390-01	8.6095				TCGA-05-4390-01	6.653				TCGA-05-4390-01	9.3355				TCGA-05-4390-01	4.3784
		TCGA-44-5644-01	7.2091				TCGA-44-5644-01	6.5963				TCGA-44-5644-01	4.6014				TCGA-44-5644-01	5.4668				TCGA-44-5644-01	1.2203
		TCGA-86-8055-01	10.7332				TCGA-86-8055-01	11.2432				TCGA-86-8055-01	8.3783				TCGA-86-8055-01	10.4969				TCGA-86-8055-01	4.5679
		TCGA-77-8138-01	8.3683				TCGA-77-8138-01	7.5508				TCGA-77-8138-01	10.1637				TCGA-77-8138-01	8.7373				TCGA-77-8138-01	3.5147
		TCGA-78-7167-01	7.6252				TCGA-78-7167-01	5.1844				TCGA-78-7167-01	11.8001				TCGA-78-7167-01	8.1643				TCGA-78-7167-01	6.1034
		TCGA-55-A491-01	10.335				TCGA-55-A491-01	10.0394				TCGA-55-A491-01	7.8764				TCGA-55-A491-01	8.566				TCGA-55-A491-01	3.2434
		TCGA-22-5491-01	8.5983				TCGA-22-5491-01	6.0243				TCGA-22-5491-01	8.7648				TCGA-22-5491-01	5.6231				TCGA-22-5491-01	5.1862
		TCGA-85-A4CL-01	8.0532				TCGA-85-A4CL-01	6.8822				TCGA-85-A4CL-01	10.1229				TCGA-85-A4CL-01	6.7632				TCGA-85-A4CL-01	2.8533
		TCGA-39-5022-01	10.1237				TCGA-39-5022-01	6.8345				TCGA-39-5022-01	11.282				TCGA-39-5022-01	8.772				TCGA-39-5022-01	7.6165
		TCGA-63-A5MR-01	7.8768				TCGA-63-A5MR-01	9.2548				TCGA-63-A5MR-01	9.3953				TCGA-63-A5MR-01	7.0649				TCGA-63-A5MR-01	1.7988
		TCGA-66-2781-01	8.5461				TCGA-66-2781-01	4.3699				TCGA-66-2781-01	8.7494				TCGA-66-2781-01	8.3062				TCGA-66-2781-01	2.8018
		TCGA-44-8120-01	9.2787				TCGA-44-8120-01	8.8868				TCGA-44-8120-01	9.8703				TCGA-44-8120-01	9.2203				TCGA-44-8120-01	3.7672
		TCGA-77-7139-01	7.7238				TCGA-77-7139-01	7.0484				TCGA-77-7139-01	10.4347				TCGA-77-7139-01	5.5954				TCGA-77-7139-01	5.2756
		TCGA-MN-A4N5-01	9.1694				TCGA-MN-A4N5-01	7.3951				TCGA-MN-A4N5-01	7.0626				TCGA-MN-A4N5-01	8.6347				TCGA-MN-A4N5-01	3.0841
		TCGA-37-A5EL-01	5.5653				TCGA-37-A5EL-01	1.4153				TCGA-37-A5EL-01	10.8428				TCGA-37-A5EL-01	5.1969				TCGA-37-A5EL-01	2.7374
		TCGA-39-5036-01	8.2574				TCGA-39-5036-01	7.4764				TCGA-39-5036-01	9.5988				TCGA-39-5036-01	5.9369				TCGA-39-5036-01	4.3617
		TCGA-58-8392-01	6.8512				TCGA-58-8392-01	7.8049				TCGA-58-8392-01	9.2718				TCGA-58-8392-01	7.6807				TCGA-58-8392-01	3.7631
		TCGA-73-A9RS-01	7.8936				TCGA-73-A9RS-01	4.0743				TCGA-73-A9RS-01	5.4347				TCGA-73-A9RS-01	5.6774				TCGA-73-A9RS-01	7.9409
		TCGA-91-6830-01	10.942				TCGA-91-6830-01	10.8527				TCGA-91-6830-01	11.1736				TCGA-91-6830-01	10.014				TCGA-91-6830-01	8.1407
		TCGA-66-2763-01	9.8978				TCGA-66-2763-01	6.7323				TCGA-66-2763-01	7.0152				TCGA-66-2763-01	8.7987				TCGA-66-2763-01	1.5685
		TCGA-55-8299-01	10.2561				TCGA-55-8299-01	7.9814				TCGA-55-8299-01	9.3343				TCGA-55-8299-01	10.1883				TCGA-55-8299-01	2.8749
		TCGA-66-2785-01	10.9656				TCGA-66-2785-01	8.9833				TCGA-66-2785-01	10.5909				TCGA-66-2785-01	7.3924				TCGA-66-2785-01	3.2561
		TCGA-22-5479-01	8.5533				TCGA-22-5479-01	7.4981				TCGA-22-5479-01	9.9532				TCGA-22-5479-01	8.0311				TCGA-22-5479-01	4.4794
		TCGA-44-8117-01	9.8016				TCGA-44-8117-01	8.1004				TCGA-44-8117-01	6.0641				TCGA-44-8117-01	7.6513				TCGA-44-8117-01	2.4157
		TCGA-MP-A4TD-01	8.5736				TCGA-MP-A4TD-01	8.6068				TCGA-MP-A4TD-01	10.2744				TCGA-MP-A4TD-01	9.6177				TCGA-MP-A4TD-01	6.7608
		TCGA-63-A5MT-01	9.1679				TCGA-63-A5MT-01	7.4714				TCGA-63-A5MT-01	9.114				TCGA-63-A5MT-01	7.9627				TCGA-63-A5MT-01	0.9092
		TCGA-49-AAR2-01	9.0019				TCGA-49-AAR2-01	5.5287				TCGA-49-AAR2-01	9.7184				TCGA-49-AAR2-01	6.03				TCGA-49-AAR2-01	9.2345
		TCGA-33-4532-01	8.1684				TCGA-33-4532-01	6.6447				TCGA-33-4532-01	8.4191				TCGA-33-4532-01	7.8626				TCGA-33-4532-01	4.3335
		TCGA-05-4405-01	10.3975				TCGA-05-4405-01	7.9705				TCGA-05-4405-01	7.7395				TCGA-05-4405-01	9.7819				TCGA-05-4405-01	5.7011
		TCGA-70-6722-01	9.9542				TCGA-70-6722-01	7.5398				TCGA-70-6722-01	9.1203				TCGA-70-6722-01	8.9148				TCGA-70-6722-01	2.097
		TCGA-60-2707-01	9.538				TCGA-60-2707-01	7.3847				TCGA-60-2707-01	9.4243				TCGA-60-2707-01	8.9554				TCGA-60-2707-01	2.102
		TCGA-73-4670-01	10.1148				TCGA-73-4670-01	8.6792				TCGA-73-4670-01	6.431				TCGA-73-4670-01	8.2303				TCGA-73-4670-01	6.5494
		TCGA-83-5908-01	9.8347				TCGA-83-5908-01	5.723				TCGA-83-5908-01	7.9013				TCGA-83-5908-01	7.5048				TCGA-83-5908-01	3.7433
		TCGA-85-8071-01	5.2624				TCGA-85-8071-01	1.2856				TCGA-85-8071-01	10.8545				TCGA-85-8071-01	6.7371				TCGA-85-8071-01	0.7815
		TCGA-05-4250-01	10.9719				TCGA-05-4250-01	9.7226				TCGA-05-4250-01	6.5056				TCGA-05-4250-01	9.0295				TCGA-05-4250-01	2.932
		TCGA-22-1012-01	8.6598				TCGA-22-1012-01	9.4151				TCGA-22-1012-01	9.9478				TCGA-22-1012-01	7.584				TCGA-22-1012-01	4.7333
		TCGA-86-8674-01	6.2959				TCGA-86-8674-01	4.7771				TCGA-86-8674-01	9.3209				TCGA-86-8674-01	5.9342				TCGA-86-8674-01	3.7405
		TCGA-58-A46K-01	7.0125				TCGA-58-A46K-01	3.3946				TCGA-58-A46K-01	9.5378				TCGA-58-A46K-01	5.624				TCGA-58-A46K-01	1.9739
		TCGA-94-A5I6-01	8.5947				TCGA-94-A5I6-01	8.824				TCGA-94-A5I6-01	9.3645				TCGA-94-A5I6-01	7.5532				TCGA-94-A5I6-01	1.544
		TCGA-56-A4BY-01	8.4299				TCGA-56-A4BY-01	6.6915				TCGA-56-A4BY-01	9.3245				TCGA-56-A4BY-01	6.7355				TCGA-56-A4BY-01	6.7729
		TCGA-78-7537-01	8.1452				TCGA-78-7537-01	7.7765				TCGA-78-7537-01	8.9174				TCGA-78-7537-01	9.6268				TCGA-78-7537-01	3.202
		TCGA-85-8049-01	9.5544				TCGA-85-8049-01	8.2011				TCGA-85-8049-01	11.3354				TCGA-85-8049-01	9.8181				TCGA-85-8049-01	7.8637
		TCGA-49-4486-01	7.2818				TCGA-49-4486-01	7.4989				TCGA-49-4486-01	9.6239				TCGA-49-4486-01	6.8667				TCGA-49-4486-01	3.0557
		TCGA-60-2710-01	10.587				TCGA-60-2710-01	9.4314				TCGA-60-2710-01	10.4677				TCGA-60-2710-01	9.2069				TCGA-60-2710-01	4.437
		TCGA-18-4086-01	9.8357				TCGA-18-4086-01	6.5124				TCGA-18-4086-01	10.245				TCGA-18-4086-01	7.6395				TCGA-18-4086-01	3.2798
		TCGA-37-4132-01	10.705				TCGA-37-4132-01	7.215				TCGA-37-4132-01	6.5641				TCGA-37-4132-01	7.3072				TCGA-37-4132-01	4.1652
		TCGA-91-6848-01	9.6071				TCGA-91-6848-01	9.7528				TCGA-91-6848-01	9.1454				TCGA-91-6848-01	9.1539				TCGA-91-6848-01	7.1552
		TCGA-63-7023-01	8.3361				TCGA-63-7023-01	6.6509				TCGA-63-7023-01	9.8859				TCGA-63-7023-01	7.4105				TCGA-63-7023-01	3.8344
		TCGA-97-7552-01	9.552				TCGA-97-7552-01	8.8956				TCGA-97-7552-01	9.8402				TCGA-97-7552-01	10.3191				TCGA-97-7552-01	8.4522
		TCGA-50-5936-01	10.4738				TCGA-50-5936-01	10.374				TCGA-50-5936-01	8.751				TCGA-50-5936-01	10.4392				TCGA-50-5936-01	7.674
		TCGA-21-1070-01	9.531				TCGA-21-1070-01	6.7977				TCGA-21-1070-01	9.8161				TCGA-21-1070-01	7.7348				TCGA-21-1070-01	2.5822
		TCGA-33-6738-01	7.0985				TCGA-33-6738-01	6.1541				TCGA-33-6738-01	10.6269				TCGA-33-6738-01	6.0537				TCGA-33-6738-01	4.617
		TCGA-91-7771-01	11.2373				TCGA-91-7771-01	10.3121				TCGA-91-7771-01	9.3735				TCGA-91-7771-01	10.1459				TCGA-91-7771-01	7.1219
		TCGA-56-A4BW-01	8.4189				TCGA-56-A4BW-01	6.243				TCGA-56-A4BW-01	8.5361				TCGA-56-A4BW-01	8.0541				TCGA-56-A4BW-01	1.1102
		TCGA-56-8308-01	8.7514				TCGA-56-8308-01	7.6411				TCGA-56-8308-01	9.4229				TCGA-56-8308-01	8.4771				TCGA-56-8308-01	3.8281
		TCGA-NJ-A4YG-01	10.4859				TCGA-NJ-A4YG-01	10.7976				TCGA-NJ-A4YG-01	7.4637				TCGA-NJ-A4YG-01	9.6028				TCGA-NJ-A4YG-01	3.435
		TCGA-86-8359-01	7.7795				TCGA-86-8359-01	7.0796				TCGA-86-8359-01	9.2848				TCGA-86-8359-01	7.2097				TCGA-86-8359-01	2.551
		TCGA-55-8301-01	10.9307				TCGA-55-8301-01	10.1222				TCGA-55-8301-01	9.4861				TCGA-55-8301-01	9.3377				TCGA-55-8301-01	2.6232
		TCGA-21-1079-01	8.3327				TCGA-21-1079-01	5.6604				TCGA-21-1079-01	9.7186				TCGA-21-1079-01	8.7741				TCGA-21-1079-01	9.533
		TCGA-55-6984-01	7.3469				TCGA-55-6984-01	6.9267				TCGA-55-6984-01	8.1837				TCGA-55-6984-01	7.7597				TCGA-55-6984-01	2.2192
		TCGA-66-2742-01	9.8227				TCGA-66-2742-01	7.971				TCGA-66-2742-01	8.2705				TCGA-66-2742-01	8.4809				TCGA-66-2742-01	4.3762
		TCGA-93-A4JQ-01	9.4051				TCGA-93-A4JQ-01	8.3554				TCGA-93-A4JQ-01	8.9058				TCGA-93-A4JQ-01	9.5935				TCGA-93-A4JQ-01	4.2382
		TCGA-63-7020-01	9.4954				TCGA-63-7020-01	8.0527				TCGA-63-7020-01	9.9109				TCGA-63-7020-01	8.4948				TCGA-63-7020-01	4.2396
		TCGA-33-AASJ-01	6.2093				TCGA-33-AASJ-01	4.8691				TCGA-33-AASJ-01	10.057				TCGA-33-AASJ-01	5.2656				TCGA-33-AASJ-01	1.7795
		TCGA-85-8353-01	9.4729				TCGA-85-8353-01	6.3138				TCGA-85-8353-01	8.9339				TCGA-85-8353-01	9.4302				TCGA-85-8353-01	4.975
		TCGA-49-6745-01	10.9852				TCGA-49-6745-01	11.3788				TCGA-49-6745-01	7.7499				TCGA-49-6745-01	10.1209				TCGA-49-6745-01	6.6963
		TCGA-18-3410-01	10.0126				TCGA-18-3410-01	10.0268				TCGA-18-3410-01	11.4633				TCGA-18-3410-01	6.619				TCGA-18-3410-01	2.6136
		TCGA-78-7161-01	7.2757				TCGA-78-7161-01	5.5636				TCGA-78-7161-01	7.3458				TCGA-78-7161-01	8.1642				TCGA-78-7161-01	7.3095
		TCGA-85-8070-01	6.0715				TCGA-85-8070-01	6.0029				TCGA-85-8070-01	9.4534				TCGA-85-8070-01	4.5925				TCGA-85-8070-01	1.17
		TCGA-35-4122-01	13.5168				TCGA-35-4122-01	11.4142				TCGA-35-4122-01	6.7554				TCGA-35-4122-01	9.8377				TCGA-35-4122-01	3.961
		TCGA-NC-A5HQ-01	8.401				TCGA-NC-A5HQ-01	7.3577				TCGA-NC-A5HQ-01	8.3186				TCGA-NC-A5HQ-01	7.1362				TCGA-NC-A5HQ-01	5.6829
		TCGA-53-7626-01	10.7177				TCGA-53-7626-01	10.4679				TCGA-53-7626-01	8.5393				TCGA-53-7626-01	11.1401				TCGA-53-7626-01	7.7327
		TCGA-66-2783-01	9.4183				TCGA-66-2783-01	5.8434				TCGA-66-2783-01	8.2321				TCGA-66-2783-01	7.668				TCGA-66-2783-01	3.1316
		TCGA-18-3407-01	9.606				TCGA-18-3407-01	8.008				TCGA-18-3407-01	9.4081				TCGA-18-3407-01	9.0538				TCGA-18-3407-01	2.401
		TCGA-97-7937-01	9.8559				TCGA-97-7937-01	7.3444				TCGA-97-7937-01	6.0108				TCGA-97-7937-01	8.3944				TCGA-97-7937-01	1.141
		TCGA-S2-AA1A-01	8.2371				TCGA-S2-AA1A-01	6.4182				TCGA-S2-AA1A-01	10.7783				TCGA-S2-AA1A-01	9.431				TCGA-S2-AA1A-01	6.8455
		TCGA-62-A46V-01	9.9148				TCGA-62-A46V-01	9.1803				TCGA-62-A46V-01	9.7391				TCGA-62-A46V-01	9.8581				TCGA-62-A46V-01	0.5814
		TCGA-44-4112-01	11.6668				TCGA-44-4112-01	8.2451				TCGA-44-4112-01	7.9234				TCGA-44-4112-01	9.6715				TCGA-44-4112-01	2.3266
		TCGA-98-A53A-01	6.0846				TCGA-98-A53A-01	3.6215				TCGA-98-A53A-01	9.3551				TCGA-98-A53A-01	7.0527				TCGA-98-A53A-01	3.066
		TCGA-49-4494-01	10.2832				TCGA-49-4494-01	10.2252				TCGA-49-4494-01	5.7801				TCGA-49-4494-01	7.636				TCGA-49-4494-01	1.8301
		TCGA-97-8174-01	10.0097				TCGA-97-8174-01	8.1446				TCGA-97-8174-01	9.1378				TCGA-97-8174-01	10.3235				TCGA-97-8174-01	6.661
		TCGA-85-8276-01	9.8122				TCGA-85-8276-01	10.497				TCGA-85-8276-01	9.4263				TCGA-85-8276-01	7.98				TCGA-85-8276-01	5.4826
		TCGA-05-4402-01	11.3561				TCGA-05-4402-01	9.5662				TCGA-05-4402-01	8.7465				TCGA-05-4402-01	10.4615				TCGA-05-4402-01	4.3435
		TCGA-4B-A93V-01	7.0946				TCGA-4B-A93V-01	8.7111				TCGA-4B-A93V-01	6.8029				TCGA-4B-A93V-01	6.2213				TCGA-4B-A93V-01	9.7686
		TCGA-64-5774-01	5.3161				TCGA-64-5774-01	6.8536				TCGA-64-5774-01	5.2467				TCGA-64-5774-01	7.8027				TCGA-64-5774-01	4.6361
		TCGA-44-A4SS-01	9.7939				TCGA-44-A4SS-01	9.4141				TCGA-44-A4SS-01	6.6617				TCGA-44-A4SS-01	7.743				TCGA-44-A4SS-01	0
		TCGA-55-8089-01	11.2015				TCGA-55-8089-01	10.3758				TCGA-55-8089-01	7.752				TCGA-55-8089-01	9.6375				TCGA-55-8089-01	4.2388
		TCGA-55-8094-01	7.4662				TCGA-55-8094-01	6.4792				TCGA-55-8094-01	7.6444				TCGA-55-8094-01	5.7876				TCGA-55-8094-01	4.2837
		TCGA-LA-A446-01	7.9985				TCGA-LA-A446-01	8.1612				TCGA-LA-A446-01	9.6662				TCGA-LA-A446-01	7.5576				TCGA-LA-A446-01	3.1615
		TCGA-NC-A5HT-01	5.464				TCGA-NC-A5HT-01	4.4269				TCGA-NC-A5HT-01	7.5577				TCGA-NC-A5HT-01	6.2201				TCGA-NC-A5HT-01	3.3988
		TCGA-58-8386-01	11.5035				TCGA-58-8386-01	11.892				TCGA-58-8386-01	9.4654				TCGA-58-8386-01	9.828				TCGA-58-8386-01	6.3953
		TCGA-77-A5GF-01	8.4095				TCGA-77-A5GF-01	5.6274				TCGA-77-A5GF-01	10.3017				TCGA-77-A5GF-01	6.9705				TCGA-77-A5GF-01	2.5231
		TCGA-NJ-A4YQ-01	9.8217				TCGA-NJ-A4YQ-01	9.978				TCGA-NJ-A4YQ-01	7.5455				TCGA-NJ-A4YQ-01	8.185				TCGA-NJ-A4YQ-01	5.2253
		TCGA-55-7574-01	10.017				TCGA-55-7574-01	8.2715				TCGA-55-7574-01	9.3901				TCGA-55-7574-01	9.9812				TCGA-55-7574-01	6.1468
		TCGA-97-A4LX-01	11.5595				TCGA-97-A4LX-01	11.4001				TCGA-97-A4LX-01	8.3608				TCGA-97-A4LX-01	10.337				TCGA-97-A4LX-01	6.1397
		TCGA-56-7731-01	10.0102				TCGA-56-7731-01	11.2257				TCGA-56-7731-01	9.5601				TCGA-56-7731-01	10.6566				TCGA-56-7731-01	4.3762
		TCGA-22-4604-01	11.2925				TCGA-22-4604-01	10.0409				TCGA-22-4604-01	9.3688				TCGA-22-4604-01	10.5944				TCGA-22-4604-01	3.9175
		TCGA-56-8304-01	7.58				TCGA-56-8304-01	8.1082				TCGA-56-8304-01	6.0829				TCGA-56-8304-01	6.9081				TCGA-56-8304-01	1.6898
		TCGA-55-8511-01	9.5555				TCGA-55-8511-01	7.308				TCGA-55-8511-01	7.4311				TCGA-55-8511-01	7.3325				TCGA-55-8511-01	3.6943
		TCGA-63-A5MN-01	11.1163				TCGA-63-A5MN-01	11.7024				TCGA-63-A5MN-01	8.1121				TCGA-63-A5MN-01	10.0967				TCGA-63-A5MN-01	3.3635
		TCGA-96-8169-01	8.4401				TCGA-96-8169-01	6.4351				TCGA-96-8169-01	10.4057				TCGA-96-8169-01	8.2933				TCGA-96-8169-01	2.5762
		TCGA-44-7671-01	9.0187				TCGA-44-7671-01	7.6219				TCGA-44-7671-01	9.0653				TCGA-44-7671-01	8.7903				TCGA-44-7671-01	8.564
		TCGA-33-4589-01	10.3257				TCGA-33-4589-01	8.5526				TCGA-33-4589-01	2.2055				TCGA-33-4589-01	5.4708				TCGA-33-4589-01	2.6822
		TCGA-78-8648-01	11.6116				TCGA-78-8648-01	10.232				TCGA-78-8648-01	9.2739				TCGA-78-8648-01	10.972				TCGA-78-8648-01	5.2643
		TCGA-L9-A8F4-01	9.9721				TCGA-L9-A8F4-01	9.4398				TCGA-L9-A8F4-01	7.815				TCGA-L9-A8F4-01	8.4314				TCGA-L9-A8F4-01	7.9913
		TCGA-37-4130-01	11.7511				TCGA-37-4130-01	7.2955				TCGA-37-4130-01	7.3994				TCGA-37-4130-01	9.2261				TCGA-37-4130-01	4.3746
		TCGA-91-A4BC-01	9.4215				TCGA-91-A4BC-01	7.3932				TCGA-91-A4BC-01	6.3216				TCGA-91-A4BC-01	10.0933				TCGA-91-A4BC-01	4.6146
		TCGA-NC-A5HJ-01	11.2217				TCGA-NC-A5HJ-01	12.6744				TCGA-NC-A5HJ-01	7.9437				TCGA-NC-A5HJ-01	10.0835				TCGA-NC-A5HJ-01	6.1282
		TCGA-44-7670-01	8.4073				TCGA-44-7670-01	9.2578				TCGA-44-7670-01	8.8745				TCGA-44-7670-01	7.5596				TCGA-44-7670-01	4.1947
		TCGA-44-2656-01	11.4143				TCGA-44-2656-01	10.235				TCGA-44-2656-01	7.0983				TCGA-44-2656-01	9.2834				TCGA-44-2656-01	5.0784
		TCGA-J2-A4AD-01	9.1949				TCGA-J2-A4AD-01	7.6952				TCGA-J2-A4AD-01	8.3078				TCGA-J2-A4AD-01	7.8806				TCGA-J2-A4AD-01	4.0381
		TCGA-85-A4PA-01	8.0149				TCGA-85-A4PA-01	9.4511				TCGA-85-A4PA-01	10.4419				TCGA-85-A4PA-01	8.7171				TCGA-85-A4PA-01	8.0368
		TCGA-86-8673-01	8.3716				TCGA-86-8673-01	8.6622				TCGA-86-8673-01	6.8428				TCGA-86-8673-01	7.7007				TCGA-86-8673-01	0
		TCGA-98-8023-01	9.6734				TCGA-98-8023-01	8.548				TCGA-98-8023-01	11.094				TCGA-98-8023-01	8.2541				TCGA-98-8023-01	1.2342
		TCGA-44-8119-01	9.2766				TCGA-44-8119-01	9.4794				TCGA-44-8119-01	7.6504				TCGA-44-8119-01	10.5833				TCGA-44-8119-01	5.4114
		TCGA-56-8625-01	11.6661				TCGA-56-8625-01	12.1017				TCGA-56-8625-01	8.9124				TCGA-56-8625-01	10.2893				TCGA-56-8625-01	3.456
		TCGA-43-6770-01	9.1589				TCGA-43-6770-01	8.0837				TCGA-43-6770-01	9.9008				TCGA-43-6770-01	9.4431				TCGA-43-6770-01	1.7748
		TCGA-60-2703-01	8.5645				TCGA-60-2703-01	6.7462				TCGA-60-2703-01	8.7813				TCGA-60-2703-01	8.5726				TCGA-60-2703-01	2.8922
		TCGA-77-A5GB-01	9.6823				TCGA-77-A5GB-01	8.9495				TCGA-77-A5GB-01	6.8877				TCGA-77-A5GB-01	7.9056				TCGA-77-A5GB-01	1.8633
		TCGA-66-2788-01	10.4783				TCGA-66-2788-01	8.6693				TCGA-66-2788-01	8.5726				TCGA-66-2788-01	9.6745				TCGA-66-2788-01	2.6137
		TCGA-39-5029-01	9.3379				TCGA-39-5029-01	9.6867				TCGA-39-5029-01	9.6083				TCGA-39-5029-01	8.2276				TCGA-39-5029-01	4.7373
		TCGA-18-3415-01	9.7148				TCGA-18-3415-01	5.1571				TCGA-18-3415-01	9.0226				TCGA-18-3415-01	6.8071				TCGA-18-3415-01	3.8946
		TCGA-99-AA5R-01	10.7915				TCGA-99-AA5R-01	11.2008				TCGA-99-AA5R-01	9.3842				TCGA-99-AA5R-01	10.3701				TCGA-99-AA5R-01	7.0544
		TCGA-95-7948-01	9.1357				TCGA-95-7948-01	4.7004				TCGA-95-7948-01	9.1188				TCGA-95-7948-01	7.8778				TCGA-95-7948-01	1.2115
		TCGA-64-1679-01	11.2623				TCGA-64-1679-01	10.031				TCGA-64-1679-01	7.6978				TCGA-64-1679-01	10.4013				TCGA-64-1679-01	1.1116
		TCGA-69-7765-01	9.6085				TCGA-69-7765-01	7.6759				TCGA-69-7765-01	9.1697				TCGA-69-7765-01	9.7699				TCGA-69-7765-01	3.8185
		TCGA-73-4677-01	9.5515				TCGA-73-4677-01	10.141				TCGA-73-4677-01	7.5727				TCGA-73-4677-01	9.4597				TCGA-73-4677-01	5.4808
		TCGA-95-8494-01	9.2803				TCGA-95-8494-01	11.0095				TCGA-95-8494-01	5.1974				TCGA-95-8494-01	9.0076				TCGA-95-8494-01	3.4851
		TCGA-90-A4EE-01	10.6788				TCGA-90-A4EE-01	11.3156				TCGA-90-A4EE-01	9.8031				TCGA-90-A4EE-01	8.6403				TCGA-90-A4EE-01	4.073
		TCGA-75-7025-01	9.2006				TCGA-75-7025-01	10.3478				TCGA-75-7025-01	9.6705				TCGA-75-7025-01	10.2396				TCGA-75-7025-01	9.9369
		TCGA-97-8171-01	8.6493				TCGA-97-8171-01	8.1938				TCGA-97-8171-01	7.8484				TCGA-97-8171-01	11.7266				TCGA-97-8171-01	2.0319
		TCGA-34-2596-01	9.4597				TCGA-34-2596-01	7.6486				TCGA-34-2596-01	9.8839				TCGA-34-2596-01	7.8413				TCGA-34-2596-01	6.5024
		TCGA-34-5929-01	8.637				TCGA-34-5929-01	7.0159				TCGA-34-5929-01	8.9566				TCGA-34-5929-01	7.7312				TCGA-34-5929-01	3.7048
		TCGA-50-8457-01	10.3116				TCGA-50-8457-01	8.4761				TCGA-50-8457-01	9.7003				TCGA-50-8457-01	11.2688				TCGA-50-8457-01	9.762
		TCGA-86-7714-01	9.8648				TCGA-86-7714-01	6.842				TCGA-86-7714-01	6.5262				TCGA-86-7714-01	10.4331				TCGA-86-7714-01	5.0424
		TCGA-55-6972-01	6.4925				TCGA-55-6972-01	3.761				TCGA-55-6972-01	7.7214				TCGA-55-6972-01	5.1854				TCGA-55-6972-01	7.0474
		TCGA-97-A4M5-01	10.7376				TCGA-97-A4M5-01	12.051				TCGA-97-A4M5-01	9.8179				TCGA-97-A4M5-01	10.0686				TCGA-97-A4M5-01	7.5137
		TCGA-96-8170-01	9.7041				TCGA-96-8170-01	9.8692				TCGA-96-8170-01	8.8324				TCGA-96-8170-01	9.3261				TCGA-96-8170-01	6.68
		TCGA-46-3766-01	11.9726				TCGA-46-3766-01	10.3536				TCGA-46-3766-01	9.0987				TCGA-46-3766-01	11.004				TCGA-46-3766-01	6.228
		TCGA-64-1678-01	7.6133				TCGA-64-1678-01	4.7668				TCGA-64-1678-01	6.8487				TCGA-64-1678-01	6.9285				TCGA-64-1678-01	3.0862
		TCGA-22-5483-01	10.6416				TCGA-22-5483-01	8.4719				TCGA-22-5483-01	10.4317				TCGA-22-5483-01	9.4392				TCGA-22-5483-01	4.0981
		TCGA-55-6969-01	10.2445				TCGA-55-6969-01	9.6902				TCGA-55-6969-01	7.903				TCGA-55-6969-01	9.9048				TCGA-55-6969-01	2.1536
		TCGA-56-8629-01	8.2638				TCGA-56-8629-01	7.3427				TCGA-56-8629-01	8.9494				TCGA-56-8629-01	8.6443				TCGA-56-8629-01	3.0704
		TCGA-63-A5MG-01	8.75				TCGA-63-A5MG-01	6.9898				TCGA-63-A5MG-01	7.734				TCGA-63-A5MG-01	7.9272				TCGA-63-A5MG-01	2.6281
		TCGA-78-7158-01	9.2071				TCGA-78-7158-01	9.8094				TCGA-78-7158-01	8.3611				TCGA-78-7158-01	12.6167				TCGA-78-7158-01	1.6204
		TCGA-73-4675-01	10.8972				TCGA-73-4675-01	10.5636				TCGA-73-4675-01	9.6173				TCGA-73-4675-01	9.6303				TCGA-73-4675-01	3.1786
		TCGA-NJ-A55O-01	10.5159				TCGA-NJ-A55O-01	11.8393				TCGA-NJ-A55O-01	7.9598				TCGA-NJ-A55O-01	10.1428				TCGA-NJ-A55O-01	10.8478
		TCGA-69-7980-01	10.128				TCGA-69-7980-01	8.2029				TCGA-69-7980-01	8.171				TCGA-69-7980-01	8.6905				TCGA-69-7980-01	5.4349
		TCGA-05-4384-01	11.0005				TCGA-05-4384-01	11.0009				TCGA-05-4384-01	8.7081				TCGA-05-4384-01	9.9379				TCGA-05-4384-01	6.0916
		TCGA-77-7140-01	8.3675				TCGA-77-7140-01	4.7667				TCGA-77-7140-01	9.9632				TCGA-77-7140-01	8.5998				TCGA-77-7140-01	1.6994
		TCGA-77-7465-01	8.3526				TCGA-77-7465-01	9.0753				TCGA-77-7465-01	9.1689				TCGA-77-7465-01	8.2169				TCGA-77-7465-01	2.3271
		TCGA-94-8491-01	8.3989				TCGA-94-8491-01	7.6663				TCGA-94-8491-01	8.2539				TCGA-94-8491-01	7.4736				TCGA-94-8491-01	2.5267
		TCGA-43-7657-01	8.532				TCGA-43-7657-01	8.3124				TCGA-43-7657-01	9.5139				TCGA-43-7657-01	8.4361				TCGA-43-7657-01	0.7326
		TCGA-NC-A5HF-01	5.3526				TCGA-NC-A5HF-01	6.3959				TCGA-NC-A5HF-01	10.0332				TCGA-NC-A5HF-01	6.1749				TCGA-NC-A5HF-01	0.9975
		TCGA-05-4433-01	11.1809				TCGA-05-4433-01	11.9096				TCGA-05-4433-01	8.1395				TCGA-05-4433-01	10.5317				TCGA-05-4433-01	5.7297
		TCGA-50-5932-01	9.033				TCGA-50-5932-01	9.7491				TCGA-50-5932-01	7.0067				TCGA-50-5932-01	8.8306				TCGA-50-5932-01	5.793
		TCGA-63-A5MB-01	8.9394				TCGA-63-A5MB-01	9.067				TCGA-63-A5MB-01	10.099				TCGA-63-A5MB-01	6.7511				TCGA-63-A5MB-01	5.4377
		TCGA-97-8175-01	9.7076				TCGA-97-8175-01	9.7813				TCGA-97-8175-01	6.1409				TCGA-97-8175-01	8.1416				TCGA-97-8175-01	1.7802
		TCGA-50-7109-01	8.7399				TCGA-50-7109-01	7.2796				TCGA-50-7109-01	8.9819				TCGA-50-7109-01	7.6031				TCGA-50-7109-01	3.428
		TCGA-60-2722-01	9.0758				TCGA-60-2722-01	4.4496				TCGA-60-2722-01	9.5835				TCGA-60-2722-01	6.5023				TCGA-60-2722-01	0.7613
		TCGA-86-8668-01	10.2185				TCGA-86-8668-01	9.0254				TCGA-86-8668-01	9.2952				TCGA-86-8668-01	10.2176				TCGA-86-8668-01	7.4704
		TCGA-MP-A4T4-01	10.6293				TCGA-MP-A4T4-01	10.4574				TCGA-MP-A4T4-01	8.5437				TCGA-MP-A4T4-01	9.4106				TCGA-MP-A4T4-01	5.1619
		TCGA-44-A47A-01	9.5649				TCGA-44-A47A-01	10.2927				TCGA-44-A47A-01	9.5977				TCGA-44-A47A-01	11.3498				TCGA-44-A47A-01	4.6469
		TCGA-55-8508-01	8.5163				TCGA-55-8508-01	8.627				TCGA-55-8508-01	8.4559				TCGA-55-8508-01	9.0076				TCGA-55-8508-01	3.8342
		TCGA-78-7220-01	8.3132				TCGA-78-7220-01	7.075				TCGA-78-7220-01	8.9799				TCGA-78-7220-01	7.3681				TCGA-78-7220-01	10.8823
		TCGA-66-2768-01	10.4818				TCGA-66-2768-01	5.5373				TCGA-66-2768-01	8.8892				TCGA-66-2768-01	8.1178				TCGA-66-2768-01	1.8246
		TCGA-05-5428-01	11.5985				TCGA-05-5428-01	7.2131				TCGA-05-5428-01	4.7635				TCGA-05-5428-01	8.4396				TCGA-05-5428-01	1.4563
		TCGA-33-4579-01	6.9776				TCGA-33-4579-01	3.0533				TCGA-33-4579-01	3.6853				TCGA-33-4579-01	1.9022				TCGA-33-4579-01	0
		TCGA-77-7138-01	7.8595				TCGA-77-7138-01	8.2132				TCGA-77-7138-01	6.6661				TCGA-77-7138-01	6.4615				TCGA-77-7138-01	1.7193
		TCGA-68-A59I-01	8.6739				TCGA-68-A59I-01	5.6655				TCGA-68-A59I-01	10.0059				TCGA-68-A59I-01	8.6387				TCGA-68-A59I-01	6.4546
		TCGA-93-A4JO-01	9.3374				TCGA-93-A4JO-01	10.5816				TCGA-93-A4JO-01	10.8678				TCGA-93-A4JO-01	9.6545				TCGA-93-A4JO-01	5.2727
		TCGA-05-4382-01	12.1481				TCGA-05-4382-01	12.2349				TCGA-05-4382-01	6.99				TCGA-05-4382-01	10.3943				TCGA-05-4382-01	2.9891
		TCGA-22-1017-01	9.5315				TCGA-22-1017-01	10.0625				TCGA-22-1017-01	7.0662				TCGA-22-1017-01	9.9601				TCGA-22-1017-01	3.1853
		TCGA-44-6145-01	10.5689				TCGA-44-6145-01	9.0491				TCGA-44-6145-01	8.4962				TCGA-44-6145-01	8.9966				TCGA-44-6145-01	4.3184
		TCGA-97-8547-01	10.1694				TCGA-97-8547-01	10.6115				TCGA-97-8547-01	8.9998				TCGA-97-8547-01	10.7698				TCGA-97-8547-01	2.8335
		TCGA-44-6147-01	9.6358				TCGA-44-6147-01	8.3396				TCGA-44-6147-01	9.8145				TCGA-44-6147-01	9.818				TCGA-44-6147-01	9.4965
		TCGA-77-8131-01	11.2078				TCGA-77-8131-01	12.8337				TCGA-77-8131-01	8.9221				TCGA-77-8131-01	9.1254				TCGA-77-8131-01	6.674
		TCGA-94-A4VJ-01	6.9324				TCGA-94-A4VJ-01	4.9729				TCGA-94-A4VJ-01	7.8394				TCGA-94-A4VJ-01	8.4499				TCGA-94-A4VJ-01	2.2632
		TCGA-56-A5DR-01	7.4259				TCGA-56-A5DR-01	6.3227				TCGA-56-A5DR-01	11.0258				TCGA-56-A5DR-01	7.6143				TCGA-56-A5DR-01	2.1866
		TCGA-86-8075-01	11.2285				TCGA-86-8075-01	10.0048				TCGA-86-8075-01	8.3403				TCGA-86-8075-01	10.8908				TCGA-86-8075-01	3.8218
		TCGA-97-8177-01	11.9133				TCGA-97-8177-01	11.0973				TCGA-97-8177-01	9.068				TCGA-97-8177-01	12.4153				TCGA-97-8177-01	3.8813
		TCGA-34-5927-01	7.7081				TCGA-34-5927-01	7.7815				TCGA-34-5927-01	7.3633				TCGA-34-5927-01	7.4869				TCGA-34-5927-01	6.9448
		TCGA-60-2697-01	8.8156				TCGA-60-2697-01	8.5335				TCGA-60-2697-01	10.1656				TCGA-60-2697-01	10.8832				TCGA-60-2697-01	7.7874
		TCGA-85-7844-01	9.2417				TCGA-85-7844-01	7.3813				TCGA-85-7844-01	9.4412				TCGA-85-7844-01	8.9035				TCGA-85-7844-01	1.1795
		TCGA-68-7756-01	8.8144				TCGA-68-7756-01	7.7309				TCGA-68-7756-01	10.2414				TCGA-68-7756-01	8.6815				TCGA-68-7756-01	1.6631
		TCGA-78-7633-01	7.8962				TCGA-78-7633-01	8.3553				TCGA-78-7633-01	11.2538				TCGA-78-7633-01	7.5379				TCGA-78-7633-01	3.085
		TCGA-85-A4JC-01	7.7653				TCGA-85-A4JC-01	7.6226				TCGA-85-A4JC-01	9.0045				TCGA-85-A4JC-01	8.8766				TCGA-85-A4JC-01	5.6164
		TCGA-75-6211-01	8.497				TCGA-75-6211-01	4.3267				TCGA-75-6211-01	7.8066				TCGA-75-6211-01	7.1666				TCGA-75-6211-01	0.729
		TCGA-77-8007-01	11.6506				TCGA-77-8007-01	12.1836				TCGA-77-8007-01	5.6465				TCGA-77-8007-01	10.5769				TCGA-77-8007-01	2.2435
		TCGA-55-8510-01	11.1016				TCGA-55-8510-01	11.8889				TCGA-55-8510-01	8.5075				TCGA-55-8510-01	9.7373				TCGA-55-8510-01	4.4057
		TCGA-55-8085-01	10.0543				TCGA-55-8085-01	9.7761				TCGA-55-8085-01	8.7318				TCGA-55-8085-01	8.4583				TCGA-55-8085-01	5.9435
		TCGA-98-8021-01	8.5484				TCGA-98-8021-01	8.3331				TCGA-98-8021-01	8.9711				TCGA-98-8021-01	8.7899				TCGA-98-8021-01	4.8955
		TCGA-73-4659-01	11.2862				TCGA-73-4659-01	9.663				TCGA-73-4659-01	7.6972				TCGA-73-4659-01	10.7425				TCGA-73-4659-01	6.9067
		TCGA-44-6146-01	7.2193				TCGA-44-6146-01	3.7207				TCGA-44-6146-01	9.2489				TCGA-44-6146-01	9.7606				TCGA-44-6146-01	5.0657
		TCGA-58-A46J-01	9.0448				TCGA-58-A46J-01	10.593				TCGA-58-A46J-01	8.7708				TCGA-58-A46J-01	8.9793				TCGA-58-A46J-01	5.8216
		TCGA-91-6828-01	11.0997				TCGA-91-6828-01	10.1213				TCGA-91-6828-01	8.8394				TCGA-91-6828-01	10.1842				TCGA-91-6828-01	3.3589
		TCGA-49-4514-01	7.9052				TCGA-49-4514-01	6.1105				TCGA-49-4514-01	8.1306				TCGA-49-4514-01	6.5481				TCGA-49-4514-01	3.6412
		TCGA-67-3774-01	10.2362				TCGA-67-3774-01	9.806				TCGA-67-3774-01	8.9429				TCGA-67-3774-01	10.1857				TCGA-67-3774-01	8.0311
		TCGA-22-5472-01	10.138				TCGA-22-5472-01	10.9443				TCGA-22-5472-01	10.0636				TCGA-22-5472-01	9.9445				TCGA-22-5472-01	4.6628
		TCGA-NC-A5HN-01	6.3916				TCGA-NC-A5HN-01	3.8901				TCGA-NC-A5HN-01	8.7469				TCGA-NC-A5HN-01	5.7836				TCGA-NC-A5HN-01	2.341
		TCGA-34-5239-01	10.3976				TCGA-34-5239-01	8.6873				TCGA-34-5239-01	10.8235				TCGA-34-5239-01	10.0701				TCGA-34-5239-01	4.8238
		TCGA-05-4396-01	8.333				TCGA-05-4396-01	4.3724				TCGA-05-4396-01	9.3493				TCGA-05-4396-01	7.7055				TCGA-05-4396-01	5.4415
		TCGA-75-5147-01	11.268				TCGA-75-5147-01	9.54				TCGA-75-5147-01	8.3525				TCGA-75-5147-01	9.7616				TCGA-75-5147-01	6.0482
		TCGA-92-8064-01	9.7059				TCGA-92-8064-01	8.0853				TCGA-92-8064-01	9.9221				TCGA-92-8064-01	8.7006				TCGA-92-8064-01	2.6838
		TCGA-85-A50Z-01	5.7831				TCGA-85-A50Z-01	4.6574				TCGA-85-A50Z-01	5.9555				TCGA-85-A50Z-01	6.7822				TCGA-85-A50Z-01	0.9502
		TCGA-77-7463-01	8.2707				TCGA-77-7463-01	7.281				TCGA-77-7463-01	6.9158				TCGA-77-7463-01	7.0273				TCGA-77-7463-01	2.3349
		TCGA-80-5611-01	11.1276				TCGA-80-5611-01	12.0558				TCGA-80-5611-01	10.0416				TCGA-80-5611-01	9.9776				TCGA-80-5611-01	2.7168
		TCGA-80-5608-01	7.9049				TCGA-80-5608-01	9.4902				TCGA-80-5608-01	6.896				TCGA-80-5608-01	8.4957				TCGA-80-5608-01	5.1312
		TCGA-55-8204-01	8.3727				TCGA-55-8204-01	3.9528				TCGA-55-8204-01	10.2601				TCGA-55-8204-01	6.7941				TCGA-55-8204-01	3.5521
		TCGA-86-7711-01	10.0082				TCGA-86-7711-01	8.019				TCGA-86-7711-01	11.115				TCGA-86-7711-01	7.8097				TCGA-86-7711-01	1.8673
		TCGA-44-5643-01	7.4658				TCGA-44-5643-01	5.9241				TCGA-44-5643-01	8.0012				TCGA-44-5643-01	6.2141				TCGA-44-5643-01	3.4778
		TCGA-O2-A52V-01	7.94				TCGA-O2-A52V-01	8.3883				TCGA-O2-A52V-01	9.1936				TCGA-O2-A52V-01	7.5416				TCGA-O2-A52V-01	2.8685
		TCGA-L4-A4E6-01	12.618				TCGA-L4-A4E6-01	13.7917				TCGA-L4-A4E6-01	8.852				TCGA-L4-A4E6-01	10.9641				TCGA-L4-A4E6-01	8.1975
		TCGA-86-8076-01	9.2093				TCGA-86-8076-01	10.1787				TCGA-86-8076-01	8.7435				TCGA-86-8076-01	9.5337				TCGA-86-8076-01	6.5146
		TCGA-97-A4M6-01	9.9746				TCGA-97-A4M6-01	11.1487				TCGA-97-A4M6-01	9.3213				TCGA-97-A4M6-01	9.7194				TCGA-97-A4M6-01	7.0557
		TCGA-21-5784-01	8.996				TCGA-21-5784-01	9.8485				TCGA-21-5784-01	9.3173				TCGA-21-5784-01	9.1158				TCGA-21-5784-01	5.4708
		TCGA-85-6175-01	10.1552				TCGA-85-6175-01	9.6915				TCGA-85-6175-01	10.2749				TCGA-85-6175-01	10.7139				TCGA-85-6175-01	8.4367
		TCGA-75-7031-01	10.0264				TCGA-75-7031-01	9.6457				TCGA-75-7031-01	7.3614				TCGA-75-7031-01	8.0816				TCGA-75-7031-01	6.8452
		TCGA-39-5039-01	9.2328				TCGA-39-5039-01	8.2496				TCGA-39-5039-01	9.5725				TCGA-39-5039-01	10.0699				TCGA-39-5039-01	4.355
		TCGA-39-5024-01	7.7855				TCGA-39-5024-01	7.3273				TCGA-39-5024-01	9.1367				TCGA-39-5024-01	6.8607				TCGA-39-5024-01	3.7868
		TCGA-22-1005-01	9.3604				TCGA-22-1005-01	8.8678				TCGA-22-1005-01	8.8791				TCGA-22-1005-01	9.043				TCGA-22-1005-01	5.7553
		TCGA-MP-A4SV-01	9.4038				TCGA-MP-A4SV-01	9.4362				TCGA-MP-A4SV-01	7.9989				TCGA-MP-A4SV-01	8.4471				TCGA-MP-A4SV-01	3.3188
		TCGA-50-5044-01	8.5213				TCGA-50-5044-01	7.6259				TCGA-50-5044-01	10.0194				TCGA-50-5044-01	8.6482				TCGA-50-5044-01	1.0169
		TCGA-66-2757-01	9.8731				TCGA-66-2757-01	6.3676				TCGA-66-2757-01	6.6014				TCGA-66-2757-01	7.2918				TCGA-66-2757-01	1.6937
													10.9574
		TCGA-52-7810-01	5.8109				TCGA-52-7810-01	5.9055				TCGA-52-7810-01	8.4183				TCGA-52-7810-01	6.3774				TCGA-52-7810-01	2.2638
		TCGA-93-A4JN-01	7.8943				TCGA-93-A4JN-01	7.4929				TCGA-93-A4JN-01	9.6929				TCGA-93-A4JN-01	9.8145				TCGA-93-A4JN-01	6.5876
		TCGA-05-5420-01	12.4301				TCGA-05-5420-01	9.7243				TCGA-05-5420-01	7.789				TCGA-05-5420-01	8.8003				TCGA-05-5420-01	5.3356
		TCGA-85-A4QR-01	3.1895				TCGA-85-A4QR-01	1.235				TCGA-85-A4QR-01	8.4963				TCGA-85-A4QR-01	4.4435				TCGA-85-A4QR-01	1.7032
		TCGA-LA-A7SW-01	8.2484				TCGA-LA-A7SW-01	7.1484				TCGA-LA-A7SW-01	9.8205				TCGA-LA-A7SW-01	6.2564				TCGA-LA-A7SW-01	4.9984
		TCGA-NJ-A4YF-01	7.3398				TCGA-NJ-A4YF-01	7.6632				TCGA-NJ-A4YF-01	7.3125				TCGA-NJ-A4YF-01	8.2254				TCGA-NJ-A4YF-01	3.3381
		TCGA-38-7271-01	10.2834				TCGA-38-7271-01	9.156				TCGA-38-7271-01	9.5961				TCGA-38-7271-01	10.9271				TCGA-38-7271-01	8.6315
		TCGA-49-AAR3-01	10.815				TCGA-49-AAR3-01	10.9062				TCGA-49-AAR3-01	7.3256				TCGA-49-AAR3-01	8.9046				TCGA-49-AAR3-01	2.1649
		TCGA-90-7767-01	8.3561				TCGA-90-7767-01	10.5922				TCGA-90-7767-01	8.6933				TCGA-90-7767-01	9.6887				TCGA-90-7767-01	2.6717
		TCGA-05-5423-01	12.5938				TCGA-05-5423-01	11.3501				TCGA-05-5423-01	8.1223				TCGA-05-5423-01	10.6657				TCGA-05-5423-01	6.0959
		TCGA-78-7154-01	8.7903				TCGA-78-7154-01	8.0549				TCGA-78-7154-01	8.7569				TCGA-78-7154-01	8.7349				TCGA-78-7154-01	4.6672
		TCGA-55-A4DF-01	9.5823				TCGA-55-A4DF-01	11.3898				TCGA-55-A4DF-01	6.9593				TCGA-55-A4DF-01	7.5314				TCGA-55-A4DF-01	3.6505
		TCGA-90-6837-01	10.8894				TCGA-90-6837-01	11.6079				TCGA-90-6837-01	8.0819				TCGA-90-6837-01	9.8854				TCGA-90-6837-01	1.1673
		TCGA-77-8150-01	7.4654				TCGA-77-8150-01	6.0329				TCGA-77-8150-01	10.9202				TCGA-77-8150-01	6.9935				TCGA-77-8150-01	1.819
		TCGA-MP-A4TJ-01	9.2685				TCGA-MP-A4TJ-01	9.5497				TCGA-MP-A4TJ-01	9.1822				TCGA-MP-A4TJ-01	10.7568				TCGA-MP-A4TJ-01	6.3461
		TCGA-33-4582-01	8.3172				TCGA-33-4582-01	4.6929				TCGA-33-4582-01	7.8537				TCGA-33-4582-01	5.6648				TCGA-33-4582-01	0.4932
		TCGA-69-7760-01	8.871				TCGA-69-7760-01	6.7355				TCGA-69-7760-01	6.2589				TCGA-69-7760-01	8.0026				TCGA-69-7760-01	0.7001
		TCGA-44-7667-01	9.0077				TCGA-44-7667-01	7.6801				TCGA-44-7667-01	7.2367				TCGA-44-7667-01	7.8035				TCGA-44-7667-01	8.9917
		TCGA-51-6867-01	8.5866				TCGA-51-6867-01	5.4476				TCGA-51-6867-01	10.1207				TCGA-51-6867-01	6.4309				TCGA-51-6867-01	2.503
		TCGA-50-5939-01	11.0524				TCGA-50-5939-01	11.6327				TCGA-50-5939-01	7.2881				TCGA-50-5939-01	10.1505				TCGA-50-5939-01	5.8004
		TCGA-33-A4WN-01	7.6191				TCGA-33-A4WN-01	6.2517				TCGA-33-A4WN-01	9.7512				TCGA-33-A4WN-01	6.641				TCGA-33-A4WN-01	2.6323
		TCGA-18-5595-01	7.7847				TCGA-18-5595-01	8.15				TCGA-18-5595-01	8.8984				TCGA-18-5595-01	6.9846				TCGA-18-5595-01	4.7897
		TCGA-O1-A52J-01	9.7081				TCGA-O1-A52J-01	10.1288				TCGA-O1-A52J-01	7.8071				TCGA-O1-A52J-01	9.6387				TCGA-O1-A52J-01	6.2948
		TCGA-18-3419-01	8.8633				TCGA-18-3419-01	6.8663				TCGA-18-3419-01	5.8408				TCGA-18-3419-01	7.3201				TCGA-18-3419-01	3.106
		TCGA-78-8662-01	8.0645				TCGA-78-8662-01	7.683				TCGA-78-8662-01	9.6134				TCGA-78-8662-01	5.8723				TCGA-78-8662-01	2.7983
		TCGA-67-3770-01	11.7513				TCGA-67-3770-01	10.2582				TCGA-67-3770-01	9.0781				TCGA-67-3770-01	9.1586				TCGA-67-3770-01	5.5562
		TCGA-44-5645-01	9.3157				TCGA-44-5645-01	9.0622				TCGA-44-5645-01	9.2547				TCGA-44-5645-01	10.7345				TCGA-44-5645-01	8.1864
		TCGA-05-4427-01	10.5434				TCGA-05-4427-01	10.5332				TCGA-05-4427-01	5.1212				TCGA-05-4427-01	8.8171				TCGA-05-4427-01	3.0114
		TCGA-78-7143-01	9.7448				TCGA-78-7143-01	10.2805				TCGA-78-7143-01	9.683				TCGA-78-7143-01	9.7147				TCGA-78-7143-01	3.4695
		TCGA-97-A4M3-01	8.184				TCGA-97-A4M3-01	8.6072				TCGA-97-A4M3-01	9.6988				TCGA-97-A4M3-01	8.0194				TCGA-97-A4M3-01	5.5862
		TCGA-NK-A5CT-01	6.8592				TCGA-NK-A5CT-01	6.5934				TCGA-NK-A5CT-01	10.075				TCGA-NK-A5CT-01	5.1849				TCGA-NK-A5CT-01	3.3184
		TCGA-71-6725-01	8.9529				TCGA-71-6725-01	8.4376				TCGA-71-6725-01	6.4705				TCGA-71-6725-01	7.3756				TCGA-71-6725-01	0.9532
		TCGA-75-6205-01	11.3373				TCGA-75-6205-01	7.0848				TCGA-75-6205-01	7.3846				TCGA-75-6205-01	9.7025				TCGA-75-6205-01	5.016
		TCGA-99-8028-01	10.7731				TCGA-99-8028-01	11.4413				TCGA-99-8028-01	9.6027				TCGA-99-8028-01	9.9863				TCGA-99-8028-01	4.0066
		TCGA-05-4422-01	9.8258				TCGA-05-4422-01	4.8583				TCGA-05-4422-01	9.3157				TCGA-05-4422-01	6.2687				TCGA-05-4422-01	5.8485
		TCGA-64-1677-01	8.1349				TCGA-64-1677-01	7.1174				TCGA-64-1677-01	6.1278				TCGA-64-1677-01	7.1288				TCGA-64-1677-01	2.0984
		TCGA-55-7903-01	9.4727				TCGA-55-7903-01	8.1447				TCGA-55-7903-01	4.9259				TCGA-55-7903-01	7.8928				TCGA-55-7903-01	0.9975
		TCGA-49-4487-01	8.7976				TCGA-49-4487-01	8.9675				TCGA-49-4487-01	9.1919				TCGA-49-4487-01	8.9355				TCGA-49-4487-01	4.2879
		TCGA-55-A493-01	9.9902				TCGA-55-A493-01	10.9362				TCGA-55-A493-01	8.3152				TCGA-55-A493-01	9.1926				TCGA-55-A493-01	2.961
		TCGA-78-7147-01	8.7697				TCGA-78-7147-01	9.1214				TCGA-78-7147-01	9.5861				TCGA-78-7147-01	7.5756				TCGA-78-7147-01	3.2042
		TCGA-85-8288-01	8.5678				TCGA-85-8288-01	7.7629				TCGA-85-8288-01	10.448				TCGA-85-8288-01	9.6536				TCGA-85-8288-01	1.9329
		TCGA-50-6591-01	6.2187				TCGA-50-6591-01	3.4003				TCGA-50-6591-01	9.1495				TCGA-50-6591-01	9.1404				TCGA-50-6591-01	0.6757
		TCGA-55-8206-01	10.2128				TCGA-55-8206-01	9.6929				TCGA-55-8206-01	9.602				TCGA-55-8206-01	10.351				TCGA-55-8206-01	8.7307
		TCGA-05-4398-01	11.0041				TCGA-05-4398-01	10.0319				TCGA-05-4398-01	6.9065				TCGA-05-4398-01	9.38				TCGA-05-4398-01	4.7601
		TCGA-97-7553-01	12.4945				TCGA-97-7553-01	13.5906				TCGA-97-7553-01	8.7212				TCGA-97-7553-01	11.3671				TCGA-97-7553-01	6.9927
		TCGA-MP-A4TE-01	7.0085				TCGA-MP-A4TE-01	7.7954				TCGA-MP-A4TE-01	5.4506				TCGA-MP-A4TE-01	6.4559				TCGA-MP-A4TE-01	6.2205
		TCGA-18-3416-01	9.4955				TCGA-18-3416-01	4.0057				TCGA-18-3416-01	8.9843				TCGA-18-3416-01	4.934				TCGA-18-3416-01	0
		TCGA-79-5596-01	6.8607				TCGA-79-5596-01	5.0588				TCGA-79-5596-01	9.8536				TCGA-79-5596-01	7.1217				TCGA-79-5596-01	7.2641
		TCGA-18-4721-01	10.4074				TCGA-18-4721-01	8.2683				TCGA-18-4721-01	8.9275				TCGA-18-4721-01	8.3454				TCGA-18-4721-01	3.3783
		TCGA-66-2789-01	10.4431				TCGA-66-2789-01	9.1065				TCGA-66-2789-01	9.836				TCGA-66-2789-01	9.7033				TCGA-66-2789-01	5.3165
		TCGA-85-8351-01	8.6224				TCGA-85-8351-01	9.7102				TCGA-85-8351-01	9.9551				TCGA-85-8351-01	8.7731				TCGA-85-8351-01	2.7559
		TCGA-43-5670-01	5.1465				TCGA-43-5670-01	3.7601				TCGA-43-5670-01	11.4987				TCGA-43-5670-01	6.2936				TCGA-43-5670-01	3.2089
		TCGA-60-2709-01	11.3156				TCGA-60-2709-01	8.843				TCGA-60-2709-01	10.0956				TCGA-60-2709-01	10.5842				TCGA-60-2709-01	4.8349
		TCGA-55-A48X-01	8.7222				TCGA-55-A48X-01	8.1645				TCGA-55-A48X-01	9.1973				TCGA-55-A48X-01	9.4318				TCGA-55-A48X-01	6.8982
		TCGA-98-A53D-01	10.5177				TCGA-98-A53D-01	9.8725				TCGA-98-A53D-01	9.8493				TCGA-98-A53D-01	11.1093				TCGA-98-A53D-01	6.3139
		TCGA-85-8666-01	9.4982				TCGA-85-8666-01	9.8694				TCGA-85-8666-01	9.3851				TCGA-85-8666-01	9.3453				TCGA-85-8666-01	7.7216
		TCGA-55-8514-01	9.846				TCGA-55-8514-01	9.6744				TCGA-55-8514-01	9.0072				TCGA-55-8514-01	11.0929				TCGA-55-8514-01	6.5531
		TCGA-78-7146-01	10.0467				TCGA-78-7146-01	10.3575				TCGA-78-7146-01	5.4192				TCGA-78-7146-01	7.6258				TCGA-78-7146-01	1.9946
		TCGA-49-AAR4-01	9.5202				TCGA-49-AAR4-01	9.6493				TCGA-49-AAR4-01	8.0336				TCGA-49-AAR4-01	8.7788				TCGA-49-AAR4-01	3.6264
		TCGA-50-5944-01	10.5838				TCGA-50-5944-01	11.4276				TCGA-50-5944-01	11.2208				TCGA-50-5944-01	11.08				TCGA-50-5944-01	7.4036
		TCGA-56-8503-01	9.4704				TCGA-56-8503-01	10.0175				TCGA-56-8503-01	9.7314				TCGA-56-8503-01	9.4951				TCGA-56-8503-01	4.0984
		TCGA-49-AAR9-01	7.1012				TCGA-49-AAR9-01	0				TCGA-49-AAR9-01	7.9294				TCGA-49-AAR9-01	2.359				TCGA-49-AAR9-01	3.5305
		TCGA-50-6594-01	9.6019				TCGA-50-6594-01	8.5747				TCGA-50-6594-01	4.5993				TCGA-50-6594-01	8.5586				TCGA-50-6594-01	0
		TCGA-NK-A5CX-01	9.1318				TCGA-NK-A5CX-01	9.0935				TCGA-NK-A5CX-01	8.7446				TCGA-NK-A5CX-01	7.6547				TCGA-NK-A5CX-01	1.3029
		TCGA-05-4426-01	9.9527				TCGA-05-4426-01	10.6707				TCGA-05-4426-01	6.7066				TCGA-05-4426-01	9.255				TCGA-05-4426-01	2.5217
		TCGA-95-A4VK-01	8.2226				TCGA-95-A4VK-01	7.58				TCGA-95-A4VK-01	8.5178				TCGA-95-A4VK-01	7.5237				TCGA-95-A4VK-01	5.988
		TCGA-78-7153-01	8.0601				TCGA-78-7153-01	8.1962				TCGA-78-7153-01	8.9665				TCGA-78-7153-01	6.8092				TCGA-78-7153-01	2.4056
		TCGA-56-7221-01	8.2365				TCGA-56-7221-01	7.676				TCGA-56-7221-01	9.6221				TCGA-56-7221-01	6.7384				TCGA-56-7221-01	2.0755
		TCGA-21-1082-01	9.7849				TCGA-21-1082-01	8.9297				TCGA-21-1082-01	9.3658				TCGA-21-1082-01	8.1116				TCGA-21-1082-01	5.0114
		TCGA-55-7727-01	10.0852				TCGA-55-7727-01	8.4268				TCGA-55-7727-01	6.6842				TCGA-55-7727-01	10.4747				TCGA-55-7727-01	3.3469
		TCGA-44-7659-01	9.5476				TCGA-44-7659-01	9.3942				TCGA-44-7659-01	7.3371				TCGA-44-7659-01	11.2244				TCGA-44-7659-01	5.175
		TCGA-49-4488-01	9.0895				TCGA-49-4488-01	7.2702				TCGA-49-4488-01	8.3162				TCGA-49-4488-01	7.2285				TCGA-49-4488-01	2.9268
		TCGA-63-A5ML-01	9.1784				TCGA-63-A5ML-01	5.2428				TCGA-63-A5ML-01	10.1345				TCGA-63-A5ML-01	6.8868				TCGA-63-A5ML-01	1.0274
		TCGA-35-4123-01	11.8049				TCGA-35-4123-01	8.3269				TCGA-35-4123-01	5.2929				TCGA-35-4123-01	8.9577				TCGA-35-4123-01	1.676
		TCGA-55-1594-01	9.9386				TCGA-55-1594-01	8.9562				TCGA-55-1594-01	9.12				TCGA-55-1594-01	7.2324				TCGA-55-1594-01	4.3956
		TCGA-22-5477-01	9.0327				TCGA-22-5477-01	9.0771				TCGA-22-5477-01	9.9177				TCGA-22-5477-01	6.8696				TCGA-22-5477-01	4.0752
		TCGA-98-A538-01	8.6494				TCGA-98-A538-01	7.8441				TCGA-98-A538-01	7.099				TCGA-98-A538-01	7.4541				TCGA-98-A538-01	1.9791
		TCGA-55-7994-01	10.2961				TCGA-55-7994-01	9.4753				TCGA-55-7994-01	5.1111				TCGA-55-7994-01	8.8378				TCGA-55-7994-01	3.8054
		TCGA-67-6215-01	10.6285				TCGA-67-6215-01	10.6789				TCGA-67-6215-01	6.6448				TCGA-67-6215-01	11.9014				TCGA-67-6215-01	1.6935
		TCGA-49-AARR-01	10.7436				TCGA-49-AARR-01	12.0152				TCGA-49-AARR-01	10.7202				TCGA-49-AARR-01	10.0419				TCGA-49-AARR-01	8.8637
		TCGA-46-3765-01	10.4594				TCGA-46-3765-01	6.6183				TCGA-46-3765-01	7.874				TCGA-46-3765-01	8.6348				TCGA-46-3765-01	1.5874
		TCGA-97-A4M2-01	11.8365				TCGA-97-A4M2-01	12.7965				TCGA-97-A4M2-01	8.8709				TCGA-97-A4M2-01	10.6833				TCGA-97-A4M2-01	6.9351
		TCGA-05-4403-01	11.8723				TCGA-05-4403-01	11.5546				TCGA-05-4403-01	8.3113				TCGA-05-4403-01	9.9458				TCGA-05-4403-01	5.9319
		TCGA-44-2659-01	10.5323				TCGA-44-2659-01	8.9194				TCGA-44-2659-01	8.7089				TCGA-44-2659-01	9.6724				TCGA-44-2659-01	9.756
		TCGA-22-4591-01	9.0156				TCGA-22-4591-01	5.8661				TCGA-22-4591-01	8.1955				TCGA-22-4591-01	7.2922				TCGA-22-4591-01	2.2261
		TCGA-98-A53H-01	9.443				TCGA-98-A53H-01	9.9678				TCGA-98-A53H-01	10.7145				TCGA-98-A53H-01	10.5499				TCGA-98-A53H-01	8.1078
		TCGA-55-6982-01	11.0707				TCGA-55-6982-01	11.232				TCGA-55-6982-01	8.1868				TCGA-55-6982-01	10.1055				TCGA-55-6982-01	4.642
		TCGA-XC-AA0X-01	9.7607				TCGA-XC-AA0X-01	10.5484				TCGA-XC-AA0X-01	9.4851				TCGA-XC-AA0X-01	9.0577				TCGA-XC-AA0X-01	6.3374
		TCGA-L9-A7SV-01	8.474				TCGA-L9-A7SV-01	6.1143				TCGA-L9-A7SV-01	7.6932				TCGA-L9-A7SV-01	5.9828				TCGA-L9-A7SV-01	4.1979
		TCGA-98-A53J-01	6.7315				TCGA-98-A53J-01	7.6216				TCGA-98-A53J-01	8.5341				TCGA-98-A53J-01	4.2772				TCGA-98-A53J-01	0.7085
		TCGA-85-8277-01	7.7412				TCGA-85-8277-01	7.5744				TCGA-85-8277-01	10.5827				TCGA-85-8277-01	6.1608				TCGA-85-8277-01	2.0308
		TCGA-MP-A5C7-01	7.0861				TCGA-MP-A5C7-01	5.0604				TCGA-MP-A5C7-01	10.7592				TCGA-MP-A5C7-01	6.2812				TCGA-MP-A5C7-01	7.4225
		TCGA-66-2787-01	9.3699				TCGA-66-2787-01	8.1036				TCGA-66-2787-01	9.7584				TCGA-66-2787-01	7.6554				TCGA-66-2787-01	5.6553
		TCGA-05-4424-01	11.9419				TCGA-05-4424-01	11.2262				TCGA-05-4424-01	8.172				TCGA-05-4424-01	10.0383				TCGA-05-4424-01	7.071
		TCGA-77-8143-01	7.6347				TCGA-77-8143-01	7.8987				TCGA-77-8143-01	6.3449				TCGA-77-8143-01	7.2254				TCGA-77-8143-01	3.6403
		TCGA-55-7227-01	11.1576				TCGA-55-7227-01	10.4875				TCGA-55-7227-01	7.9404				TCGA-55-7227-01	10.1824				TCGA-55-7227-01	5.5426
		TCGA-91-6831-01	10.3897				TCGA-91-6831-01	10.0306				TCGA-91-6831-01	5.2496				TCGA-91-6831-01	9.078				TCGA-91-6831-01	1.3468
		TCGA-67-4679-01	9.7298				TCGA-67-4679-01	9.5592				TCGA-67-4679-01	7.8124				TCGA-67-4679-01	12.2867				TCGA-67-4679-01	6.8621
		TCGA-85-6561-01	10.272				TCGA-85-6561-01	8.6545				TCGA-85-6561-01	9.6557				TCGA-85-6561-01	9.6431				TCGA-85-6561-01	6.6542
		TCGA-77-6845-01	7.3119				TCGA-77-6845-01	7.6714				TCGA-77-6845-01	10.0388				TCGA-77-6845-01	6.8755				TCGA-77-6845-01	0
		TCGA-56-7730-01	6.6511				TCGA-56-7730-01	7.3779				TCGA-56-7730-01	10.9858				TCGA-56-7730-01	6.9954				TCGA-56-7730-01	1.3329
		TCGA-35-5375-01	9.7575				TCGA-35-5375-01	5.0525				TCGA-35-5375-01	11.151				TCGA-35-5375-01	7.0918				TCGA-35-5375-01	3.3044
		TCGA-44-3919-01	10.5362				TCGA-44-3919-01	8.1853				TCGA-44-3919-01	8.8593				TCGA-44-3919-01	8.9877				TCGA-44-3919-01	6.7196
		TCGA-05-4425-01	10.6879				TCGA-05-4425-01	10.28				TCGA-05-4425-01	9.0795				TCGA-05-4425-01	11.2699				TCGA-05-4425-01	4.6475
		TCGA-21-1076-01	12.0385				TCGA-21-1076-01	10.5853				TCGA-21-1076-01	8.7216				TCGA-21-1076-01	9.20865				TCGA-21-1076-01	3.4748
		TCGA-39-5035-01	9.366				TCGA-39-5035-01	6.0648				TCGA-39-5035-01	7.8171				TCGA-39-5035-01	7.3761				TCGA-39-5035-01	2.6892
		TCGA-55-7726-01	9.7702				TCGA-55-7726-01	5.3551				TCGA-55-7726-01	8.5627				TCGA-55-7726-01	9.6107				TCGA-55-7726-01	4.0851
		TCGA-56-7579-01	8.8139				TCGA-56-7579-01	6.7751				TCGA-56-7579-01	9.2359				TCGA-56-7579-01	6.3392				TCGA-56-7579-01	2.649
		TCGA-58-A46M-01	8.7364				TCGA-58-A46M-01	7.922				TCGA-58-A46M-01	9.9226				TCGA-58-A46M-01	6.7198				TCGA-58-A46M-01	0.6455
		TCGA-77-7338-01	9.8031				TCGA-77-7338-01	8.589				TCGA-77-7338-01	9.5405				TCGA-77-7338-01	9.1294				TCGA-77-7338-01	3.0975
		TCGA-55-8615-01	8.119				TCGA-55-8615-01	9.4389				TCGA-55-8615-01	6.7254				TCGA-55-8615-01	8.2889				TCGA-55-8615-01	5.3424
		TCGA-44-6774-01	10.6257				TCGA-44-6774-01	9.1613				TCGA-44-6774-01	9.358				TCGA-44-6774-01	10.1948				TCGA-44-6774-01	1.9215
		TCGA-44-3398-01	12.1654				TCGA-44-3398-01	10.3096				TCGA-44-3398-01	7.4502				TCGA-44-3398-01	10.4715				TCGA-44-3398-01	4.5667
		TCGA-85-8582-01	8.6337				TCGA-85-8582-01	8.0143				TCGA-85-8582-01	9.1877				TCGA-85-8582-01	10.7174				TCGA-85-8582-01	5.7073
		TCGA-49-4501-01	10.4482				TCGA-49-4501-01	9.4116				TCGA-49-4501-01	9.1933				TCGA-49-4501-01	9.318				TCGA-49-4501-01	7.8883
		TCGA-49-6742-01	9.0612				TCGA-49-6742-01	9.6606				TCGA-49-6742-01	8.3559				TCGA-49-6742-01	9.4961				TCGA-49-6742-01	9.095
		TCGA-63-A5MH-01	7.3205				TCGA-63-A5MH-01	5.5518				TCGA-63-A5MH-01	9.7971				TCGA-63-A5MH-01	7.3205				TCGA-63-A5MH-01	2.9746
		TCGA-73-7498-01	8.6904				TCGA-73-7498-01	9.8802				TCGA-73-7498-01	10.0102				TCGA-73-7498-01	9.4339				TCGA-73-7498-01	6.4807
		TCGA-34-5234-01	11.975				TCGA-34-5234-01	8.9728				TCGA-34-5234-01	9.6863				TCGA-34-5234-01	9.7062				TCGA-34-5234-01	6.8622
		TCGA-38-4632-01	11.1971				TCGA-38-4632-01	9.2483				TCGA-38-4632-01	5.8088				TCGA-38-4632-01	8.7249				TCGA-38-4632-01	4.0924
		TCGA-63-A5MJ-01	8.8609				TCGA-63-A5MJ-01	3.504				TCGA-63-A5MJ-01	10.3416				TCGA-63-A5MJ-01	8.8522				TCGA-63-A5MJ-01	2.9228
		TCGA-55-6986-01	9.9756				TCGA-55-6986-01	10.404				TCGA-55-6986-01	8.0724				TCGA-55-6986-01	9.5485				TCGA-55-6986-01	6.8191
		TCGA-05-4434-01	10.7946				TCGA-05-4434-01	10.622				TCGA-05-4434-01	9.6225				TCGA-05-4434-01	10.9402				TCGA-05-4434-01	7.8779
		TCGA-56-1622-01	7.6862				TCGA-56-1622-01	3.5043				TCGA-56-1622-01	8.6257				TCGA-56-1622-01	6.024				TCGA-56-1622-01	1.1335
		TCGA-22-4605-01	10.7649				TCGA-22-4605-01	11.2287				TCGA-22-4605-01	10.0968				TCGA-22-4605-01	10.1027				TCGA-22-4605-01	7.7737
		TCGA-55-1592-01	11.1709				TCGA-55-1592-01	11.4675				TCGA-55-1592-01	7.8705				TCGA-55-1592-01	9.6197				TCGA-55-1592-01	6.4751
		TCGA-MP-A4T6-01	7.9797				TCGA-MP-A4T6-01	9.8665				TCGA-MP-A4T6-01	8.1058				TCGA-MP-A4T6-01	9.0293				TCGA-MP-A4T6-01	2.3293
		TCGA-56-8624-01	8.8419				TCGA-56-8624-01	6.8105				TCGA-56-8624-01	9.0314				TCGA-56-8624-01	9.2483				TCGA-56-8624-01	8.0501
		TCGA-94-7033-01	6.2785				TCGA-94-7033-01	5.487				TCGA-94-7033-01	9.7217				TCGA-94-7033-01	5.5669				TCGA-94-7033-01	1.4345
		TCGA-86-A4D0-01	7.9948				TCGA-86-A4D0-01	6.1169				TCGA-86-A4D0-01	7.8334				TCGA-86-A4D0-01	5.9532				TCGA-86-A4D0-01	6.914
		TCGA-62-A46O-01	6.7251				TCGA-62-A46O-01	4.1475				TCGA-62-A46O-01	7.2164				TCGA-62-A46O-01	4.9589				TCGA-62-A46O-01	8.1249
		TCGA-44-6779-01	11.1963				TCGA-44-6779-01	6.0693				TCGA-44-6779-01	6.6867				TCGA-44-6779-01	8.6648				TCGA-44-6779-01	5.4865
		TCGA-97-7547-01	8.3418				TCGA-97-7547-01	8.7999				TCGA-97-7547-01	8.8771				TCGA-97-7547-01	11.1144				TCGA-97-7547-01	9.4921
		TCGA-86-A4P7-01	10.7899				TCGA-86-A4P7-01	11.6516				TCGA-86-A4P7-01	9.2763				TCGA-86-A4P7-01	10.7806				TCGA-86-A4P7-01	6.1346
		TCGA-85-A513-01	10.1715				TCGA-85-A513-01	10.9231				TCGA-85-A513-01	8.6475				TCGA-85-A513-01	11.455				TCGA-85-A513-01	4.7788
		TCGA-60-2704-01	10.9698				TCGA-60-2704-01	10.8842				TCGA-60-2704-01	9.2709				TCGA-60-2704-01	10.9657				TCGA-60-2704-01	6.5
		TCGA-33-4538-01	7.926				TCGA-33-4538-01	4.249				TCGA-33-4538-01	9.6654				TCGA-33-4538-01	6.9669				TCGA-33-4538-01	4.2791
		TCGA-99-8032-01	9.6993				TCGA-99-8032-01	8.6465				TCGA-99-8032-01	7.6971				TCGA-99-8032-01	9.0599				TCGA-99-8032-01	6.3291
		TCGA-50-5935-01	8.6468				TCGA-50-5935-01	9.1981				TCGA-50-5935-01	8.5274				TCGA-50-5935-01	10.9913				TCGA-50-5935-01	4.4177
		TCGA-62-A470-01	10.5446				TCGA-62-A470-01	10.9842				TCGA-62-A470-01	9.2188				TCGA-62-A470-01	8.7915				TCGA-62-A470-01	5.1983
		TCGA-55-6981-01	9.1776				TCGA-55-6981-01	8.9887				TCGA-55-6981-01	7.8992				TCGA-55-6981-01	8.221				TCGA-55-6981-01	3.5269
		TCGA-55-7724-01	11.5836				TCGA-55-7724-01	10.3192				TCGA-55-7724-01	9.2883				TCGA-55-7724-01	10.7025				TCGA-55-7724-01	5.7308
		TCGA-73-4658-01	11.618				TCGA-73-4658-01	10.0904				TCGA-73-4658-01	8.749				TCGA-73-4658-01	9.7376				TCGA-73-4658-01	7.5851
		TCGA-78-7163-01	5.729				TCGA-78-7163-01	3.0338				TCGA-78-7163-01	6.1674				TCGA-78-7163-01	7.8044				TCGA-78-7163-01	1.4393
		TCGA-97-7941-01	8.7758				TCGA-97-7941-01	10.0717				TCGA-97-7941-01	9.5215				TCGA-97-7941-01	10.5634				TCGA-97-7941-01	7.1921
		TCGA-MP-A4TA-01	9.6982				TCGA-MP-A4TA-01	8.9023				TCGA-MP-A4TA-01	7.5641				TCGA-MP-A4TA-01	7.1205				TCGA-MP-A4TA-01	4.3209
		TCGA-56-7822-01	9.2927				TCGA-56-7822-01	8.4092				TCGA-56-7822-01	8.9448				TCGA-56-7822-01	7.1188				TCGA-56-7822-01	2.2048
		TCGA-55-7728-01	11.6409				TCGA-55-7728-01	12.5441				TCGA-55-7728-01	8.3284				TCGA-55-7728-01	10.0893				TCGA-55-7728-01	3.4103
		TCGA-56-A62T-01	9.8321				TCGA-56-A62T-01	3.9486				TCGA-56-A62T-01	10.2043				TCGA-56-A62T-01	7.5278				TCGA-56-A62T-01	3.6758
		TCGA-75-5146-01	10.0312				TCGA-75-5146-01	8.2155				TCGA-75-5146-01	8.6464				TCGA-75-5146-01	8.9199				TCGA-75-5146-01	6.8644
		TCGA-55-7914-01	9.0244				TCGA-55-7914-01	3.1693				TCGA-55-7914-01	6.8066				TCGA-55-7914-01	11.295				TCGA-55-7914-01	2.1694
		TCGA-75-7030-01	8.4338				TCGA-75-7030-01	7.167				TCGA-75-7030-01	10.056				TCGA-75-7030-01	10.863				TCGA-75-7030-01	7.9166
		TCGA-MP-A4T7-01	9.5951				TCGA-MP-A4T7-01	11.663				TCGA-MP-A4T7-01	7.9569				TCGA-MP-A4T7-01	9.4333				TCGA-MP-A4T7-01	7.7088
		TCGA-85-A4JB-01	6.0876				TCGA-85-A4JB-01	2.8089				TCGA-85-A4JB-01	8.5625				TCGA-85-A4JB-01	7.7664				TCGA-85-A4JB-01	1.2548
		TCGA-56-A49D-01	9.45				TCGA-56-A49D-01	10.005				TCGA-56-A49D-01	7.7477				TCGA-56-A49D-01	9.2825				TCGA-56-A49D-01	5.4623
		TCGA-62-A472-01	9.8301				TCGA-62-A472-01	9.9838				TCGA-62-A472-01	6.636				TCGA-62-A472-01	7.8858				TCGA-62-A472-01	2.2813
		TCGA-64-5779-01	7.3049				TCGA-64-5779-01	4.0486				TCGA-64-5779-01	8.2313				TCGA-64-5779-01	7.9692				TCGA-64-5779-01	3.6388
		TCGA-NJ-A55R-01	8.0198				TCGA-NJ-A55R-01	6.1628				TCGA-NJ-A55R-01	9.5836				TCGA-NJ-A55R-01	8.9555				TCGA-NJ-A55R-01	8.0292
		TCGA-43-2576-01	10.1132				TCGA-43-2576-01	9.3781				TCGA-43-2576-01	7.0377				TCGA-43-2576-01	8.7062				TCGA-43-2576-01	1.0934
		TCGA-39-5034-01	9.2286				TCGA-39-5034-01	2.8064				TCGA-39-5034-01	8.1798				TCGA-39-5034-01	9.4163				TCGA-39-5034-01	1.7647
		TCGA-18-3411-01	10.8763				TCGA-18-3411-01	6.516				TCGA-18-3411-01	10.0556				TCGA-18-3411-01	8.3962				TCGA-18-3411-01	5.703
		TCGA-55-7570-01	7.9212				TCGA-55-7570-01	4.7392				TCGA-55-7570-01	7.7768				TCGA-55-7570-01	6.5584				TCGA-55-7570-01	3.9429
		TCGA-93-A4JP-01	11.3072				TCGA-93-A4JP-01	12.6668				TCGA-93-A4JP-01	9.5014				TCGA-93-A4JP-01	9.9747				TCGA-93-A4JP-01	6.9521
		TCGA-05-4244-01	11.113				TCGA-05-4244-01	10.9691				TCGA-05-4244-01	6.6953				TCGA-05-4244-01	9.1477				TCGA-05-4244-01	4.2058
		TCGA-50-6673-01	10.4153				TCGA-50-6673-01	10.1983				TCGA-50-6673-01	8.9319				TCGA-50-6673-01	10.3223				TCGA-50-6673-01	7.1979
		TCGA-77-A5FZ-01	10.7645				TCGA-77-A5FZ-01	10.7645				TCGA-77-A5FZ-01	10.1527				TCGA-77-A5FZ-01	10.264				TCGA-77-A5FZ-01	7.549
		TCGA-38-4626-01	12.2783				TCGA-38-4626-01	13.6131				TCGA-38-4626-01	8.3591				TCGA-38-4626-01	11.8462				TCGA-38-4626-01	5.5171
		TCGA-97-7554-01	10.8509				TCGA-97-7554-01	9.1794				TCGA-97-7554-01	7.4519				TCGA-97-7554-01	10.3887				TCGA-97-7554-01	4.6731
		TCGA-39-5030-01	10.3958				TCGA-39-5030-01	9.235				TCGA-39-5030-01	10.1399				TCGA-39-5030-01	9.4564				TCGA-39-5030-01	3.9251
		TCGA-58-8390-01	8.6255				TCGA-58-8390-01	6.2673				TCGA-58-8390-01	7.1611				TCGA-58-8390-01	8.9096				TCGA-58-8390-01	2.524
		TCGA-44-2657-01	11.0136				TCGA-44-2657-01	7.6891				TCGA-44-2657-01	9.2568				TCGA-44-2657-01	10.4222				TCGA-44-2657-01	7.8738
		TCGA-34-5232-01	7.8663				TCGA-34-5232-01	7.271				TCGA-34-5232-01	9.3323				TCGA-34-5232-01	7.6536				TCGA-34-5232-01	4.538
		TCGA-55-5899-01	9.9699				TCGA-55-5899-01	8.1376				TCGA-55-5899-01	9.1409				TCGA-55-5899-01	9.5849				TCGA-55-5899-01	6.0846
		TCGA-55-8207-01	12.1472				TCGA-55-8207-01	11.2955				TCGA-55-8207-01	9.4344				TCGA-55-8207-01	11.3001				TCGA-55-8207-01	8.9982
		TCGA-43-8118-01	10.8953				TCGA-43-8118-01	9.7214				TCGA-43-8118-01	9.1518				TCGA-43-8118-01	9.5013				TCGA-43-8118-01	3.2874
		TCGA-50-5941-01	10.2044				TCGA-50-5941-01	10.0869				TCGA-50-5941-01	8.1119				TCGA-50-5941-01	8.5348				TCGA-50-5941-01	4.9896
		TCGA-62-8399-01	9.2336				TCGA-62-8399-01	8.2673				TCGA-62-8399-01	9.8497				TCGA-62-8399-01	9.6792				TCGA-62-8399-01	4.9486
		TCGA-44-2666-01	9.3469				TCGA-44-2666-01	8.3775				TCGA-44-2666-01	8.3593				TCGA-44-2666-01	10.1559				TCGA-44-2666-01	4.7473
		TCGA-95-7562-01	9.6931				TCGA-95-7562-01	9.7603				TCGA-95-7562-01	10.0068				TCGA-95-7562-01	10.0587				TCGA-95-7562-01	0.5349
		TCGA-66-2793-01	7.3107				TCGA-66-2793-01	4.5924				TCGA-66-2793-01	9.1622				TCGA-66-2793-01	6.1682				TCGA-66-2793-01	2.3536
		TCGA-68-7757-01	7.8355				TCGA-68-7757-01	5.7629				TCGA-68-7757-01	8.9044				TCGA-68-7757-01	9.2827				TCGA-68-7757-01	4.8024
		TCGA-66-2734-01	10.6453				TCGA-66-2734-01	9.5541				TCGA-66-2734-01	8.0937				TCGA-66-2734-01	9.3917				TCGA-66-2734-01	3.023
		TCGA-55-7576-01	10.7936				TCGA-55-7576-01	9.8472				TCGA-55-7576-01	6.9647				TCGA-55-7576-01	9.7902				TCGA-55-7576-01	5.4356
		TCGA-60-2696-01	9.7155				TCGA-60-2696-01	7.2287				TCGA-60-2696-01	9.2284				TCGA-60-2696-01	7.2356				TCGA-60-2696-01	2.7685
		TCGA-38-A44F-01	10.6772				TCGA-38-A44F-01	11.8996				TCGA-38-A44F-01	9.9762				TCGA-38-A44F-01	9.4842				TCGA-38-A44F-01	7.2558
		TCGA-80-5607-01	9.5809				TCGA-80-5607-01	9.928				TCGA-80-5607-01	7.961				TCGA-80-5607-01	8.9931				TCGA-80-5607-01	4.0409
		TCGA-49-AAQV-01	8.5404				TCGA-49-AAQV-01	7.9018				TCGA-49-AAQV-01	8.0941				TCGA-49-AAQV-01	8.2928				TCGA-49-AAQV-01	3.7859
		TCGA-60-2723-01	9.8509				TCGA-60-2723-01	9.7209				TCGA-60-2723-01	8.9945				TCGA-60-2723-01	8.2218				TCGA-60-2723-01	1.8786
		TCGA-44-2662-01	11.613				TCGA-44-2662-01	12.1857				TCGA-44-2662-01	5.6598				TCGA-44-2662-01	9.5796				TCGA-44-2662-01	1.813
		TCGA-05-4397-01	9.975				TCGA-05-4397-01	7.7936				TCGA-05-4397-01	10.0294				TCGA-05-4397-01	8.6178				TCGA-05-4397-01	5.148
		TCGA-44-7662-01	10.3486				TCGA-44-7662-01	10.2148				TCGA-44-7662-01	7.0553				TCGA-44-7662-01	9.6007				TCGA-44-7662-01	1.4729
		TCGA-62-8395-01	9.5409				TCGA-62-8395-01	8.3965				TCGA-62-8395-01	9.8604				TCGA-62-8395-01	8.7228				TCGA-62-8395-01	7.3396
		TCGA-92-8065-01	11.0321				TCGA-92-8065-01	9.0558				TCGA-92-8065-01	6.2646				TCGA-92-8065-01	8.7923				TCGA-92-8065-01	2.5367
		TCGA-60-2726-01	8.5929				TCGA-60-2726-01	7.1561				TCGA-60-2726-01	8.749				TCGA-60-2726-01	7.4522				TCGA-60-2726-01	2.9617
		TCGA-64-5815-01	11.6263				TCGA-64-5815-01	12.005				TCGA-64-5815-01	8.4076				TCGA-64-5815-01	10.7493				TCGA-64-5815-01	3.0126
		TCGA-75-6212-01	10.6953				TCGA-75-6212-01	9.3909				TCGA-75-6212-01	8.452				TCGA-75-6212-01	11.2989				TCGA-75-6212-01	3.9827
		TCGA-52-7811-01	9.4069				TCGA-52-7811-01	10.5457				TCGA-52-7811-01	9.9301				TCGA-52-7811-01	9.1979				TCGA-52-7811-01	3.1418
		TCGA-69-7978-01	11.4456				TCGA-69-7978-01	11.5134				TCGA-69-7978-01	7.3991				TCGA-69-7978-01	10.333				TCGA-69-7978-01	2.5954
		TCGA-50-5930-01	9.8288				TCGA-50-5930-01	8.4848				TCGA-50-5930-01	7.9466				TCGA-50-5930-01	8.593				TCGA-50-5930-01	6.1305
		TCGA-21-1072-01	8.5565				TCGA-21-1072-01	4.3642				TCGA-21-1072-01	9.9497				TCGA-21-1072-01	7.582				TCGA-21-1072-01	1.6497
		TCGA-71-8520-01	9.1862				TCGA-71-8520-01	8.9353				TCGA-71-8520-01	8.6626				TCGA-71-8520-01	9.6586				TCGA-71-8520-01	0.696
		TCGA-77-8136-01	9.5678				TCGA-77-8136-01	8.5588				TCGA-77-8136-01	9.6151				TCGA-77-8136-01	9.6743				TCGA-77-8136-01	2.4396
		TCGA-49-4505-01	10.8577				TCGA-49-4505-01	10.4565				TCGA-49-4505-01	8.0535				TCGA-49-4505-01	9.0385				TCGA-49-4505-01	5.3721
		TCGA-22-5474-01	10.3699				TCGA-22-5474-01	8.464				TCGA-22-5474-01	10.7525				TCGA-22-5474-01	7.4857				TCGA-22-5474-01	6.3941
		TCGA-33-4587-01	8.0023				TCGA-33-4587-01	7.4955				TCGA-33-4587-01	8.3509				TCGA-33-4587-01	6.9914				TCGA-33-4587-01	1.8775
		TCGA-39-5027-01	6.2946				TCGA-39-5027-01	4.8643				TCGA-39-5027-01	9.5926				TCGA-39-5027-01	5.969				TCGA-39-5027-01	0.9243
		TCGA-55-7284-01	11.1064				TCGA-55-7284-01	11.1827				TCGA-55-7284-01	8.5118				TCGA-55-7284-01	9.975				TCGA-55-7284-01	6.0677
		TCGA-86-8073-01	11.0326				TCGA-86-8073-01	9.8488				TCGA-86-8073-01	8.8653				TCGA-86-8073-01	9.485				TCGA-86-8073-01	6.6924
		TCGA-22-5492-01	9.0914				TCGA-22-5492-01	8.4107				TCGA-22-5492-01	9.71				TCGA-22-5492-01	9.3869				TCGA-22-5492-01	4.3258
		TCGA-18-3409-01	10.6512				TCGA-18-3409-01	11.4248				TCGA-18-3409-01	10.4459				TCGA-18-3409-01	9.8622				TCGA-18-3409-01	5.7638
		TCGA-64-5781-01	8.6908				TCGA-64-5781-01	4.9646				TCGA-64-5781-01	6.8988				TCGA-64-5781-01	6.6163				TCGA-64-5781-01	4.1988
		TCGA-91-6829-01	11.0851				TCGA-91-6829-01	7.2985				TCGA-91-6829-01	8.3903				TCGA-91-6829-01	10.1149				TCGA-91-6829-01	3.5015
		TCGA-22-5485-01	9.2091				TCGA-22-5485-01	9.8416				TCGA-22-5485-01	8.939				TCGA-22-5485-01	8.0375				TCGA-22-5485-01	1.9465
		TCGA-86-8669-01	9.1468				TCGA-86-8669-01	8.1526				TCGA-86-8669-01	8.3098				TCGA-86-8669-01	9.3046				TCGA-86-8669-01	6.3845
		TCGA-66-2756-01	9.031				TCGA-66-2756-01	3.9045				TCGA-66-2756-01	7.9377				TCGA-66-2756-01	6.6878				TCGA-66-2756-01	4.6024
		TCGA-69-7973-01	8.2401				TCGA-69-7973-01	5.8649				TCGA-69-7973-01	7.2644				TCGA-69-7973-01	9.0083				TCGA-69-7973-01	8.9776
		TCGA-95-7039-01	8.3707				TCGA-95-7039-01	8.7079				TCGA-95-7039-01	7.0176				TCGA-95-7039-01	7.996				TCGA-95-7039-01	5.7123
		TCGA-33-4583-01	6.8771				TCGA-33-4583-01	6.1829				TCGA-33-4583-01	9.547				TCGA-33-4583-01	5.1059				TCGA-33-4583-01	2.5302
		TCGA-66-2773-01	9.99				TCGA-66-2773-01	5.3367				TCGA-66-2773-01	10.4715				TCGA-66-2773-01	6.6432				TCGA-66-2773-01	2.9465
		TCGA-55-6983-01	9.341				TCGA-55-6983-01	10.1249				TCGA-55-6983-01	8.9839				TCGA-55-6983-01	9.399				TCGA-55-6983-01	7.8326
		TCGA-93-8067-01	9.1304				TCGA-93-8067-01	9.7664				TCGA-93-8067-01	7.285				TCGA-93-8067-01	7.1612				TCGA-93-8067-01	9.2309
		TCGA-69-A59K-01	10.0541				TCGA-69-A59K-01	9.4893				TCGA-69-A59K-01	7.426				TCGA-69-A59K-01	9.0071				TCGA-69-A59K-01	4.9023
		TCGA-MF-A522-01	6.8761				TCGA-MF-A522-01	5.9544				TCGA-MF-A522-01	8.5805				TCGA-MF-A522-01	6.3883				TCGA-MF-A522-01	1.4364
		TCGA-91-8499-01	10.12				TCGA-91-8499-01	7.9504				TCGA-91-8499-01	4.6224				TCGA-91-8499-01	7.0967				TCGA-91-8499-01	1.4711
		TCGA-95-7567-01	10.4256				TCGA-95-7567-01	8.5239				TCGA-95-7567-01	7.4359				TCGA-95-7567-01	8.4329				TCGA-95-7567-01	1.2669
		TCGA-49-AARN-01	8.3136				TCGA-49-AARN-01	6.6149				TCGA-49-AARN-01	7.7742				TCGA-49-AARN-01	7.6457				TCGA-49-AARN-01	3.3155
		TCGA-56-8628-01	10.1846				TCGA-56-8628-01	10.728				TCGA-56-8628-01	9.6567				TCGA-56-8628-01	9.8684				TCGA-56-8628-01	5.2637
		TCGA-21-A5DI-01	5.6919				TCGA-21-A5DI-01	4.9149				TCGA-21-A5DI-01	8.364				TCGA-21-A5DI-01	5.5707				TCGA-21-A5DI-01	2.5512
		TCGA-91-6836-01	8.4545				TCGA-91-6836-01	8.6446				TCGA-91-6836-01	7.3201				TCGA-91-6836-01	7.6177				TCGA-91-6836-01	0.9124
		TCGA-18-3414-01	9.7012				TCGA-18-3414-01	5.3268				TCGA-18-3414-01	10.2246				TCGA-18-3414-01	7.5617				TCGA-18-3414-01	3.5031
		TCGA-91-A4BD-01	10.3734				TCGA-91-A4BD-01	12.4138				TCGA-91-A4BD-01	7.2207				TCGA-91-A4BD-01	9.3953				TCGA-91-A4BD-01	5.8133
		TCGA-50-5051-01	7.1806				TCGA-50-5051-01	5.4717				TCGA-50-5051-01	9.0915				TCGA-50-5051-01	7.8129				TCGA-50-5051-01	4.1099
		TCGA-77-7141-01	8.9139				TCGA-77-7141-01	6.3684				TCGA-77-7141-01	10.3478				TCGA-77-7141-01	7.3184				TCGA-77-7141-01	7.4792
		TCGA-90-7766-01	7.6267				TCGA-90-7766-01	7.7684				TCGA-90-7766-01	8.8552				TCGA-90-7766-01	6.9432				TCGA-90-7766-01	1.1857
		TCGA-46-3768-01	10.2367				TCGA-46-3768-01	8.8721				TCGA-46-3768-01	9.1864				TCGA-46-3768-01	6.8542				TCGA-46-3768-01	1.3946
		TCGA-O2-A52Q-01	10.5783				TCGA-O2-A52Q-01	11.9953				TCGA-O2-A52Q-01	5.384				TCGA-O2-A52Q-01	8.0194				TCGA-O2-A52Q-01	3.2403
		TCGA-50-5045-01	11.9957				TCGA-50-5045-01	10.8904				TCGA-50-5045-01	9.259				TCGA-50-5045-01	10.0628				TCGA-50-5045-01	5.9423
		TCGA-22-5489-01	11.0692				TCGA-22-5489-01	10.2922				TCGA-22-5489-01	10.4373				TCGA-22-5489-01	9.7518				TCGA-22-5489-01	6.0898
		TCGA-70-6723-01	6.4494				TCGA-70-6723-01	3.4174				TCGA-70-6723-01	10.154				TCGA-70-6723-01	5.7887				TCGA-70-6723-01	1.4771
		TCGA-NC-A5HD-01	5.3743				TCGA-NC-A5HD-01	3.4934				TCGA-NC-A5HD-01	8.7625				TCGA-NC-A5HD-01	6.0318				TCGA-NC-A5HD-01	0
		TCGA-64-1681-01	9.752				TCGA-64-1681-01	9.9219				TCGA-64-1681-01	9.9757				TCGA-64-1681-01	9.2207				TCGA-64-1681-01	6.0923
		TCGA-78-7542-01	8.1026				TCGA-78-7542-01	7.6902				TCGA-78-7542-01	5.7471				TCGA-78-7542-01	6.891				TCGA-78-7542-01	1.4186
		TCGA-78-7150-01	8.7791				TCGA-78-7150-01	6.3456				TCGA-78-7150-01					TCGA-78-7150-01	8.0462				TCGA-78-7150-01	7.3671
		TCGA-NC-A5HM-01	6.3739				TCGA-NC-A5HM-01	4.1555				TCGA-NC-A5HM-01					TCGA-NC-A5HM-01	4.6048				TCGA-NC-A5HM-01	2.6839
		TCGA-60-2720-01	8.5025				TCGA-60-2720-01	7.1137				TCGA-60-2720-01					TCGA-60-2720-01	8.1113				TCGA-60-2720-01	2.2825
		TCGA-46-6025-01	7.8107				TCGA-46-6025-01	6.8912				TCGA-46-6025-01					TCGA-46-6025-01	7.0147				TCGA-46-6025-01	0.8137
		TCGA-55-6978-01	11.2353				TCGA-55-6978-01	10.3591				TCGA-55-6978-01					TCGA-55-6978-01	9.0046				TCGA-55-6978-01	2.7579
		TCGA-56-5897-01	10.9751				TCGA-56-5897-01	9.6419				TCGA-56-5897-01					TCGA-56-5897-01	8.9734				TCGA-56-5897-01	3.3809
		TCGA-52-7809-01	8.7316				TCGA-52-7809-01	9.6888				TCGA-52-7809-01					TCGA-52-7809-01	8.7652				TCGA-52-7809-01	6.08
		TCGA-95-A4VP-01	7.5795				TCGA-95-A4VP-01	9.6053				TCGA-95-A4VP-01					TCGA-95-A4VP-01	9.1502				TCGA-95-A4VP-01	6.3152
		TCGA-85-8048-01	10.2233				TCGA-85-8048-01	10.3675				TCGA-85-8048-01					TCGA-85-8048-01	9.9859				TCGA-85-8048-01	4.6034
		TCGA-43-8116-01	7.6188				TCGA-43-8116-01	6.4823				TCGA-43-8116-01					TCGA-43-8116-01	7.4742				TCGA-43-8116-01	1.9736
		TCGA-55-A490-01	10.1703				TCGA-55-A490-01	11.3667				TCGA-55-A490-01					TCGA-55-A490-01	9.8456				TCGA-55-A490-01	1.308
		TCGA-68-7755-01	7.4995				TCGA-68-7755-01	4.1926				TCGA-68-7755-01					TCGA-68-7755-01	7.555				TCGA-68-7755-01	1.3467
		TCGA-05-5715-01	11.2149				TCGA-05-5715-01	11.2748				TCGA-05-5715-01					TCGA-05-5715-01	9.4314				TCGA-05-5715-01	3.9121
		TCGA-55-A492-01	7.9907				TCGA-55-A492-01	10.2317				TCGA-55-A492-01					TCGA-55-A492-01	7.6912				TCGA-55-A492-01	5.5565
		TCGA-43-2581-01	11.0568				TCGA-43-2581-01	8.2838				TCGA-43-2581-01					TCGA-43-2581-01	9.0365				TCGA-43-2581-01	3.9106
		TCGA-NC-A5HH-01	6.5096				TCGA-NC-A5HH-01	7.2216				TCGA-NC-A5HH-01					TCGA-NC-A5HH-01	7.0477				TCGA-NC-A5HH-01	0
		TCGA-22-5481-01	7.4982				TCGA-22-5481-01	6.3466				TCGA-22-5481-01					TCGA-22-5481-01	6.0931				TCGA-22-5481-01	1.6394
		TCGA-05-4432-01	9.8965				TCGA-05-4432-01	9.5674				TCGA-05-4432-01					TCGA-05-4432-01	8.9913				TCGA-05-4432-01	4.1942
		TCGA-55-8621-01	12.4454				TCGA-55-8621-01	13.6173				TCGA-55-8621-01					TCGA-55-8621-01	11.1716				TCGA-55-8621-01	7.4998
		TCGA-22-4607-01	10.4841				TCGA-22-4607-01	6.7545				TCGA-22-4607-01					TCGA-22-4607-01	8.2847				TCGA-22-4607-01	1.5178
		TCGA-21-5787-01	9.4873				TCGA-21-5787-01	5.7742				TCGA-21-5787-01					TCGA-21-5787-01	7.8872				TCGA-21-5787-01	2.922
		TCGA-78-7166-01	6.5158				TCGA-78-7166-01	6.4657				TCGA-78-7166-01					TCGA-78-7166-01	5.914				TCGA-78-7166-01	7.5393
		TCGA-55-A48Y-01	9.0163				TCGA-55-A48Y-01	7.7501				TCGA-55-A48Y-01					TCGA-55-A48Y-01	8.3258				TCGA-55-A48Y-01	5.6843
		TCGA-85-8350-01	8.4459				TCGA-85-8350-01	8.2002				TCGA-85-8350-01					TCGA-85-8350-01	8.562				TCGA-85-8350-01	5.5686
		TCGA-78-7539-01	10.1156				TCGA-78-7539-01	11.0757				TCGA-78-7539-01					TCGA-78-7539-01	7.3277				TCGA-78-7539-01	3.0124
		TCGA-50-6595-01	9.9719				TCGA-50-6595-01	8.2746				TCGA-50-6595-01					TCGA-50-6595-01	9.3195				TCGA-50-6595-01	0
		TCGA-55-6543-01	11.2465				TCGA-55-6543-01	12.5278				TCGA-55-6543-01					TCGA-55-6543-01	10.2782				TCGA-55-6543-01	4.7947
		TCGA-05-4389-01	10.1653				TCGA-05-4389-01	9.0134				TCGA-05-4389-01					TCGA-05-4389-01	7.7667				TCGA-05-4389-01	3.1785
		TCGA-50-5049-01	12.0908				TCGA-50-5049-01	10.0569				TCGA-50-5049-01					TCGA-50-5049-01	9.6197				TCGA-50-5049-01	6.9186
		TCGA-66-2782-01	10.8957				TCGA-66-2782-01	5.8771				TCGA-66-2782-01					TCGA-66-2782-01	7.4345				TCGA-66-2782-01	1.733
		TCGA-66-2765-01	9.2907				TCGA-66-2765-01	7.8811				TCGA-66-2765-01					TCGA-66-2765-01	7.9824				TCGA-66-2765-01	3.0261
		TCGA-NC-A5HL-01	8.6578				TCGA-NC-A5HL-01	9.067				TCGA-NC-A5HL-01					TCGA-NC-A5HL-01	7.2629				TCGA-NC-A5HL-01	3.533
		TCGA-55-8513-01	10.8408				TCGA-55-8513-01	11.356				TCGA-55-8513-01					TCGA-55-8513-01	10.889				TCGA-55-8513-01	7.963
		TCGA-38-4629-01	12.4013				TCGA-38-4629-01	11.8157				TCGA-38-4629-01					TCGA-38-4629-01	10.8642				TCGA-38-4629-01	3.3745
		TCGA-MP-A4TC-01	9.9593				TCGA-MP-A4TC-01	9.6029				TCGA-MP-A4TC-01					TCGA-MP-A4TC-01	9.139				TCGA-MP-A4TC-01	0
		TCGA-43-6771-01	8.4753				TCGA-43-6771-01	6.9039				TCGA-43-6771-01					TCGA-43-6771-01	8.9322				TCGA-43-6771-01	1.5371
		TCGA-62-8402-01	8.0742				TCGA-62-8402-01	7.1337				TCGA-62-8402-01					TCGA-62-8402-01	4.5646				TCGA-62-8402-01	0.9894
		TCGA-55-7995-01	10.1302				TCGA-55-7995-01	9.2629				TCGA-55-7995-01					TCGA-55-7995-01	8.829				TCGA-55-7995-01	3.7793
		TCGA-78-7145-01	11.1249				TCGA-78-7145-01	10.6035				TCGA-78-7145-01					TCGA-78-7145-01	9.5629				TCGA-78-7145-01	0
		TCGA-77-A5G7-01	5.9212				TCGA-77-A5G7-01	5.0442				TCGA-77-A5G7-01					TCGA-77-A5G7-01	5.7468				TCGA-77-A5G7-01	2.2522
		TCGA-05-4417-01	9.5461				TCGA-05-4417-01	8.6712				TCGA-05-4417-01					TCGA-05-4417-01	9.4017				TCGA-05-4417-01	5.0891
		TCGA-86-A456-01	11.2461				TCGA-86-A456-01	10.8815				TCGA-86-A456-01					TCGA-86-A456-01	9.3518				TCGA-86-A456-01	5.28
		TCGA-97-A4M7-01	9.598				TCGA-97-A4M7-01	10.0219				TCGA-97-A4M7-01					TCGA-97-A4M7-01	9.7504				TCGA-97-A4M7-01	6.591
		TCGA-6A-AB49-01	3.4639				TCGA-6A-AB49-01	2.2377				TCGA-6A-AB49-01					TCGA-6A-AB49-01	2.7169				TCGA-6A-AB49-01	0
		TCGA-78-7536-01	9.7989				TCGA-78-7536-01	11.0866				TCGA-78-7536-01					TCGA-78-7536-01	7.1679				TCGA-78-7536-01	2.729
		TCGA-33-AASB-01	4.9784				TCGA-33-AASB-01	7.625				TCGA-33-AASB-01					TCGA-33-AASB-01	6.3386				TCGA-33-AASB-01	9.4666
		TCGA-78-7156-01	6.9266				TCGA-78-7156-01	5.3505				TCGA-78-7156-01					TCGA-78-7156-01	6.6421				TCGA-78-7156-01	3.0811
		TCGA-55-8506-01	9.9084				TCGA-55-8506-01	6.9643				TCGA-55-8506-01					TCGA-55-8506-01	7.3551				TCGA-55-8506-01	0
		TCGA-85-A511-01	9.278				TCGA-85-A511-01	8.6206				TCGA-85-A511-01					TCGA-85-A511-01	9.1314				TCGA-85-A511-01	2.9664
		TCGA-NK-A7XE-01	6.9572				TCGA-NK-A7XE-01	4.88				TCGA-NK-A7XE-01					TCGA-NK-A7XE-01	2.5986				TCGA-NK-A7XE-01	0
		TCGA-56-6545-01	9.4761				TCGA-56-6545-01	9.7518				TCGA-56-6545-01					TCGA-56-6545-01	9.9031				TCGA-56-6545-01	5.8113
		TCGA-34-2608-01	11.6821				TCGA-34-2608-01	8.7673				TCGA-34-2608-01					TCGA-34-2608-01	9.3472				TCGA-34-2608-01	5.2775
		TCGA-46-3769-01	11.7073				TCGA-46-3769-01	8.6815				TCGA-46-3769-01					TCGA-46-3769-01	8.0384				TCGA-46-3769-01	0.4356
		TCGA-50-5068-01	10.961				TCGA-50-5068-01	7.299				TCGA-50-5068-01					TCGA-50-5068-01	9.0919				TCGA-50-5068-01	6.9949
		TCGA-37-3783-01	10.9343				TCGA-37-3783-01	6.387				TCGA-37-3783-01					TCGA-37-3783-01	7.2234				TCGA-37-3783-01	7.0937
		TCGA-44-3396-01	10.9943				TCGA-44-3396-01	10.0198				TCGA-44-3396-01					TCGA-44-3396-01	9.5398				TCGA-44-3396-01	3.6594
		TCGA-56-8307-01	8.4149				TCGA-56-8307-01	8.4899				TCGA-56-8307-01					TCGA-56-8307-01	6.1041				TCGA-56-8307-01	2.214
		TCGA-NK-A5CR-01	7.4892				TCGA-NK-A5CR-01	7.4567				TCGA-NK-A5CR-01					TCGA-NK-A5CR-01	6.8538				TCGA-NK-A5CR-01	0
		TCGA-53-7813-01	6.3789				TCGA-53-7813-01	6.8073				TCGA-53-7813-01					TCGA-53-7813-01	8.5192				TCGA-53-7813-01	1.6114
		TCGA-NJ-A55A-01	8.8149				TCGA-NJ-A55A-01	7.5281				TCGA-NJ-A55A-01					TCGA-NJ-A55A-01	10.7443				TCGA-NJ-A55A-01	9.4465
		TCGA-63-A5MM-01	9.4152				TCGA-63-A5MM-01	7.1244				TCGA-63-A5MM-01					TCGA-63-A5MM-01	8.6135				TCGA-63-A5MM-01	7.184
		TCGA-22-0944-01	7.0919				TCGA-22-0944-01	6.3808				TCGA-22-0944-01					TCGA-22-0944-01	6.7651				TCGA-22-0944-01	2.6055
		TCGA-77-6844-01	7.4221				TCGA-77-6844-01	5.7815				TCGA-77-6844-01					TCGA-77-6844-01	7.5687				TCGA-77-6844-01	7.7481
		TCGA-66-2786-01	11.0122				TCGA-66-2786-01	9.217				TCGA-66-2786-01					TCGA-66-2786-01	8.3305				TCGA-66-2786-01	4.4835
		TCGA-78-7540-01	9.2839				TCGA-78-7540-01	10.7691				TCGA-78-7540-01					TCGA-78-7540-01	8.8854				TCGA-78-7540-01	4.7645
		TCGA-56-8082-01	7.0083				TCGA-56-8082-01	7.2191				TCGA-56-8082-01					TCGA-56-8082-01	7.4101				TCGA-56-8082-01	2.4718
		TCGA-98-A539-01	9.1769				TCGA-98-A539-01	9.5399				TCGA-98-A539-01					TCGA-98-A539-01	7.8655				TCGA-98-A539-01	2.2329
		TCGA-O2-A52S-01	8.3828				TCGA-O2-A52S-01	7.5552				TCGA-O2-A52S-01					TCGA-O2-A52S-01	6.1984				TCGA-O2-A52S-01	3.079
		TCGA-33-4586-01	7.6229				TCGA-33-4586-01	6.7477				TCGA-33-4586-01					TCGA-33-4586-01	6.8299				TCGA-33-4586-01	0.7659
		TCGA-21-1077-01	9.728				TCGA-21-1077-01	10.0594				TCGA-21-1077-01					TCGA-21-1077-01	8.5842				TCGA-21-1077-01	4.745
		TCGA-60-2713-01	11.2398				TCGA-60-2713-01	11.6576				TCGA-60-2713-01					TCGA-60-2713-01	9.9539				TCGA-60-2713-01	3.5132
		TCGA-97-8172-01	10.2758				TCGA-97-8172-01	9.9364				TCGA-97-8172-01					TCGA-97-8172-01	11.1683				TCGA-97-8172-01	9.548
		TCGA-L3-A524-01	8.41				TCGA-L3-A524-01	8.0614				TCGA-L3-A524-01					TCGA-L3-A524-01	8.0123				TCGA-L3-A524-01	2.5136
		TCGA-39-5021-01	9.4686				TCGA-39-5021-01	9.477				TCGA-39-5021-01					TCGA-39-5021-01	7.4862				TCGA-39-5021-01	3.2907
		TCGA-85-A5B5-01	6.9698				TCGA-85-A5B5-01	4.9844				TCGA-85-A5B5-01					TCGA-85-A5B5-01	6.8069				TCGA-85-A5B5-01	3.56
		TCGA-58-A46L-01	9.522				TCGA-58-A46L-01	7.3916				TCGA-58-A46L-01					TCGA-58-A46L-01	7.7243				TCGA-58-A46L-01	4.9653
		TCGA-77-8144-01	7.4619				TCGA-77-8144-01	5.176				TCGA-77-8144-01					TCGA-77-8144-01	4.7496				TCGA-77-8144-01	0.9449
		TCGA-J1-A4AH-01	7.241				TCGA-J1-A4AH-01	5.5428				TCGA-J1-A4AH-01					TCGA-J1-A4AH-01	7.2151				TCGA-J1-A4AH-01	3.0278
		TCGA-86-7713-01	8.621				TCGA-86-7713-01	8.2285				TCGA-86-7713-01					TCGA-86-7713-01	7.6465				TCGA-86-7713-01	2.0448
		TCGA-78-7152-01	9.3278				TCGA-78-7152-01	9.7037				TCGA-78-7152-01					TCGA-78-7152-01	7.425				TCGA-78-7152-01	6.2519
		TCGA-50-5946-01	9.2021				TCGA-50-5946-01	6.8438				TCGA-50-5946-01					TCGA-50-5946-01	6.4674				TCGA-50-5946-01	0.4023
		TCGA-56-7580-01	7.2373				TCGA-56-7580-01	7.2518				TCGA-56-7580-01					TCGA-56-7580-01	6.9608				TCGA-56-7580-01	0.8179
		TCGA-62-A46S-01	9.761				TCGA-62-A46S-01	9.3036				TCGA-62-A46S-01					TCGA-62-A46S-01	8.1042				TCGA-62-A46S-01	4.443
		TCGA-95-7947-01	9.4585				TCGA-95-7947-01	8.8378				TCGA-95-7947-01					TCGA-95-7947-01	9.0515				TCGA-95-7947-01	5.3694
		TCGA-J2-8192-01	11.9984				TCGA-J2-8192-01	11.1782				TCGA-J2-8192-01					TCGA-J2-8192-01	11.5427				TCGA-J2-8192-01	5.3766
		TCGA-55-6987-01	10.7434				TCGA-55-6987-01	10.4995				TCGA-55-6987-01					TCGA-55-6987-01	9.5527				TCGA-55-6987-01	5.4963
		TCGA-63-A5MY-01	4.8479				TCGA-63-A5MY-01	2.6079				TCGA-63-A5MY-01					TCGA-63-A5MY-01	4.4494				TCGA-63-A5MY-01	0.5492
		TCGA-50-6593-01	11.4064				TCGA-50-6593-01	11.7639				TCGA-50-6593-01					TCGA-50-6593-01	10.164				TCGA-50-6593-01	5.3941
		TCGA-33-AASL-01	7.095				TCGA-33-AASL-01	6.2709				TCGA-33-AASL-01					TCGA-33-AASL-01	5.7952				TCGA-33-AASL-01	0
		TCGA-85-A512-01	7.7583				TCGA-85-A512-01	7.4164				TCGA-85-A512-01					TCGA-85-A512-01	7.6159				TCGA-85-A512-01	1.8003
		TCGA-85-8354-01	7.6798				TCGA-85-8354-01	6.8768				TCGA-85-8354-01					TCGA-85-8354-01	6.902				TCGA-85-8354-01	1.3525
		TCGA-O2-A5IB-01	6.4992				TCGA-O2-A5IB-01	4.5297				TCGA-O2-A5IB-01					TCGA-O2-A5IB-01	5.3173				TCGA-O2-A5IB-01	1.3771
		TCGA-67-3771-01	10.5127				TCGA-67-3771-01	10.0378				TCGA-67-3771-01					TCGA-67-3771-01	9.7244				TCGA-67-3771-01	4.165
		TCGA-77-7335-01	11.04				TCGA-77-7335-01	9.0954				TCGA-77-7335-01					TCGA-77-7335-01	10.6468				TCGA-77-7335-01	5.3253
		TCGA-55-8302-01	9.4532				TCGA-55-8302-01	10.9101				TCGA-55-8302-01					TCGA-55-8302-01	8.4324				TCGA-55-8302-01	2.8261
